# Supplementary material for: Evaluation of Different Gene Prediction Tools in Coccidioides immitis
Source: J Fungi (Basel). 2023 Nov 9;9(11):1094. doi: 10.3390/jof9111094 (PMC10672684; doi:10.3390/jof9111094)
Supplement: Supplementary file 1 [file jof-09-01094-s001.zip]

Archive with 3 entries (3 files):
- jof-2670523-supplementary-Table S1. Fungal_species_S1.pdf
- jof-2670523-supplementary-Table S2. gffcompare_results_Table_S2.pdf
- jof-2670523-supplementary-Table S3. csRNA-seq_results_S3.xlsx
