# Supplementary material for: Evaluation of Different Gene Prediction Tools in Coccidioides immitis
Source: J Fungi (Basel). 2023 Nov 9;9(11):1094. doi: 10.3390/jof9111094 (PMC10672684; doi:10.3390/jof9111094)
Supplement: Supplementary file 1 [file jof-09-01094-s001.zip › jof-2670523-supplementary-Table S3. csRNA-seq_results_S3.xlsx]

## Sheet: Sheet1
#tssClusterID	chr	start	end	strand	score	focusRatio	csRNA	csRNAinput	RNAseq	annotation	gene_associated_with_annotation	Log2Ratio_vs_Input	Log2Ratio_vs_RNAseq	stableRNA	Log2Ratio_vs_stableRNA	rev-csRNA	rev-csRNAinput	rev-RNA	BidirectionalRatio	Closest_TSS_Symbol	Closest_TSS_distance	Closest_TSS_transcript	Closest_TSS_gene	Closest_TSS_type	TSS_status	Promoter_Proximal/Distal	Stable/Unstable	Bidirectional	Regulatory_Element_Configuration	Distance_to_1st_Splice_Donor	1st_Splice_Donor_Sequence
TSS-supercont3.2:4132849-4132999,+	supercont3.2	4132849	4132999	+	47.5	0.968	47.1	7.27	0.47	other		2.54008	5.03215	1.87	-4.07856	2.95748e+06	144843	6527.14	-15.908	U1	467	ENSRNAG049942451	ENSRNAT049942451	snRNA	valid	proximal	unstable	bidirectional	US
TSS-supercont3.2:150107-150257,-	supercont3.2	150107	150257	-	12.8	0.384	12.07	4.55	0	other		1.2357	3.70819	5.6	-1.42647	391057	120228	348259	-14.8688	Fungi_SRP	433	ENSRNAG049942431	ENSRNAT049942431	ncRNA	valid	proximal	stable	bidirectional	SS
TSS-supercont3.5:3410054-3410204,+	supercont3.5	3410054	3410204	+	22.2	0.776	21.02	0.91	0	tss	ENSRNAT049942512	3.52717	4.46074	0	-4.58316	56651.7	16946.7	28.91	-11.3291		-108	CIMG_15520	CIMG_15520-1	rRNA	valid	proximal	unstable	bidirectional	US
TSS-supercont3.2:124072-124222,+	supercont3.2	124072	124222	+	80.2	0.551	80.19	19.09	0	other		2.01482	6.34323	5.6	-3.63456	174475	33798.9	99505	-11.0694	Fungi_U3	624	ENSRNAG049942434	ENSRNAT049942434	snRNA	valid	distal	stable	bidirectional	SS
TSS-supercont3.2:2600605-2600755,-	supercont3.2	2600605	2600755	-	21	0.455	21.02	10.91	0	other		0.886641	4.46074	7.46	-1.38008	39315.7	94349.3	2056.81	-10.8021	U4	443	ENSRNAG049942441	ENSRNAT049942441	snRNA	valid	proximal	stable	bidirectional	SS
TSS-supercont3.1:1638154-1638304,+	supercont3.1	1638154	1638304	+	14	0.25	8.17	3.64	0	other		0.982797	3.19692	1.87	-2.65926	15343.8	2418.23	14.92	-10.7085		1975	CIMG_10969	KJF59998	protein_coding	valid	distal	unstable	bidirectional	US
TSS-supercont3.3:4219608-4219758,+	supercont3.3	4219608	4219758	+	34.6	0.5	21.8	2.73	0	other		2.61179	4.51096	0	-5.17113	29244.5	2688.24	5.13	-10.325		-16223	CIMG_07422	EAS28676	protein_coding	valid	distal	unstable	bidirectional	US
TSS-supercont3.4:740755-740905,-	supercont3.4	740755	740905	-	69.3	0.8	69.29	10.91	26.58	tss	EAS33502	2.56115	1.3497	215.43	1.56773	75656.9	7630.17	9985.15	-10.072		26	CIMG_04526	EAS33502	protein_coding	valid	proximal	stable	bidirectional	SS	1207	AAGGTATCT
TSS-supercont3.4:1504027-1504177,-	supercont3.4	1504027	1504177	-	108.2	0.864	107.83	15.45	27.04	tss	EAS33788	2.72592	1.95652	415.46	1.85103	80480	14653	694.31	-9.53043		5	CIMG_04812	EAS33788	protein_coding	valid	proximal	stable	bidirectional	SS	253	ATGGTCTGG
TSS-supercont3.3:1359391-1359541,+	supercont3.3	1359391	1359541	+	15.6	0.745	15.96	6.36	0	singleExon	KJF60773	1.20436	4.08406	4.66	-3.43795	7651.06	1170.03	1.4	-8.81757		12	CIMG_13209	KJF60773	protein_coding	valid	proximal	stable	bidirectional	SU
TSS-supercont3.2:2329263-2329413,+	supercont3.2	2329263	2329413	+	50.6	0.444	45.16	10.91	0	tss	EAS30847	1.95447	5.52857	318.01	2.41587	17847.5	6071.95	417.8	-8.59495		-156	CIMG_11727	EAS30847	protein_coding	valid	proximal	stable	bidirectional	SS	270	TTGGTCGGT
TSS-supercont3.3:734288-734438,-	supercont3.3	734288	734438	-	12.1	0.003	10.51	2.73	0	tssAntisense	CIMG_15067-1	1.62564	3.52482	2.8	-1.90588	3787.19	7785.62	27.98	-8.36248		-55	CIMG_15067	CIMG_15067-1	tRNA	valid	proximal	stable	bidirectional	SS
TSS-supercont3.3:2312346-2312496,+	supercont3.3	2312346	2312496	+	25.3	0.463	24.52	4.55	0	tss	ENSRNAT049942464	2.20107	4.67356	4.66	-2.47005	6218.17	9689.3	67.15	-7.92895		-111	CIMG_15511	CIMG_15511-1	rRNA	valid	proximal	stable	bidirectional	SS
TSS-supercont3.1:6517127-6517277,+	supercont3.1	6517127	6517277	+	24.5	0.719	24.52	5.45	0.47	tssAntisense	EAS35405	1.98426	4.11774	16.32	-0.644789	5809.43	840.02	159.01	-7.83087		-199	CIMG_00759	EAS35405	protein_coding	valid	proximal	stable	bidirectional	SS
TSS-supercont3.2:4040791-4040941,+	supercont3.2	4040791	4040941	+	478.8	0.785	478.8	97.27	48.96	tss	EAS31514	2.28761	3.26359	377.7	-0.512278	102821	8042.9	3808.66	-7.7435		-201	CIMG_06993	EAS31514	protein_coding	valid	proximal	stable	bidirectional	SS	588	ACGGTACGT
TSS-supercont3.5:1904867-1905017,-	supercont3.5	1904867	1905017	-	82.9	0.911	83.3	13.64	6.53	singleExon	EAS27871	2.52562	3.48481	81.13	-0.102869	17280.4	16494	54428.7	-7.67947		-44	CIMG_09075	EAS27871	protein_coding	valid	proximal	stable	bidirectional	SS
TSS-supercont3.1:4759185-4759335,+	supercont3.1	4759185	4759335	+	18.7	0.426	14.4	7.27	0	tssAntisense	EAS36061	0.896971	3.94486	8.39	-1.46431	3135.16	920.02	1314.01	-7.66993		-195	CIMG_01415	EAS36061	protein_coding	valid	proximal	stable	bidirectional	SS
TSS-supercont3.1:6283362-6283512,-	supercont3.1	6283362	6283512	-	23.7	0.352	21.8	3.64	0	tss	ENSRNAT049942408	2.29684	4.51096	6.06	-2.02029	4566.5	36279	16.32	-7.64623		-103	CIMG_15032	CIMG_15032-1	tRNA	valid	proximal	stable	bidirectional	SS
TSS-supercont3.3:2641483-2641633,-	supercont3.3	2641483	2641633	-	117.6	0.505	116.78	26.36	0	other		2.10595	6.87995	9.33	-3.59459	23447.2	6155.59	9575.28	-7.63724		1819	CIMG_07959	EAS29213	protein_coding	valid	distal	stable	bidirectional	SS
TSS-supercont3.2:2008321-2008471,+	supercont3.2	2008321	2008471	+	14.4	0.711	14.4	1.82	0	tssAntisense	CIMG_15047-1	2.44916	3.94486	1.4	-2.78747	2607.32	8995.65	2.33	-7.40405		-324	CIMG_15047	CIMG_15047-1	tRNA	valid	proximal	unstable	bidirectional	US
TSS-supercont3.4:2414296-2414446,-	supercont3.4	2414296	2414446	-	12.1	0.973	12.07	5.45	0.93	other		1.01889	2.75959	1.4	-2.7179	1885.22	613.65	2.8	-7.1731		22241	CIMG_13425	EAS34118	protein_coding	valid	distal	unstable	bidirectional	US
TSS-supercont3.6:3150935-3151085,-	supercont3.6	3150935	3151085	-	43.6	0.761	43.6	8.18	0	other		2.28048	5.47897	12.59	-1.86954	6278.89	1180.03	4671.3	-7.13755		2030	CIMG_04177	EAS33153	protein_coding	valid	distal	stable	bidirectional	SS
TSS-supercont3.5:2841262-2841412,-	supercont3.5	2841262	2841412	-	117.9	0.398	117.95	27.27	0.47	tss	EAS28220	2.07301	6.3384	316.61	1.40747	16114.9	3444.62	308.22	-7.08199		-7	CIMG_09424	EAS28220	protein_coding	valid	proximal	stable	bidirectional	SS	102	TAGGTAATC
TSS-supercont3.4:2637296-2637446,+	supercont3.4	2637296	2637446	+	10.5	0.994	10.51	4.55	0	tssAntisense	KJF61116	1.05233	3.52482	97.45	0.133479	1481.55	315.46	62.95	-7.00905		209	CIMG_11486	KJF61116	protein_coding	valid	proximal	stable	bidirectional	SS
TSS-supercont3.2:1692981-1693131,+	supercont3.2	1692981	1693131	+	133.9	0.612	133.91	21.82	0.47	tss	EAS30625	2.56363	6.52004	185.12	0.415141	16783.7	2412.78	178.12	-6.959		-7	CIMG_06104	EAS30625	protein_coding	valid	proximal	stable	bidirectional	SS	138	AAGGTAAGG
TSS-supercont3.1:5225310-5225460,+	supercont3.1	5225310	5225460	+	9.34	0.556	9.34	2.73	0	other		1.47099	3.37016	0.47	-2.81435	1223.86	221.82	2.33	-6.88824		4878	CIMG_01237	EAS35883	protein_coding	valid	distal	unstable	bidirectional	US
TSS-supercont3.4:969491-969641,-	supercont3.4	969491	969641	-	209	0.669	207.09	90.91	0.93	other		1.17891	6.75246	1.4	-6.58177	23774.5	1577.31	289.1	-6.83613		-528	CIMG_04613	EAS33589	protein_coding	valid	distal	unstable	bidirectional	US
TSS-supercont3.3:453461-453611,-	supercont3.3	453461	453611	-	14	0.973	10.51	9.09	1.4	other		0.189962	2.26178	3.73	-2.43172	1207.12	160.91	5.13	-6.71373		-2288	CIMG_08764	EAS30018	protein_coding	valid	distal	stable	bidirectional	SS
TSS-supercont3.2:2976877-2977027,+	supercont3.2	2976877	2977027	+	10.5	0.571	10.51	0	0	other		3.52482	3.52482	0.93	-3.06754	1183.37	160.91	1.87	-6.68509		-1279	CIMG_06580	EAS31101	protein_coding	valid	distal	unstable	bidirectional	UU
TSS-supercont3.2:2458160-2458310,-	supercont3.2	2458160	2458310	-	58	0.98	54.5	12.73	19.12	tss	KJF60565	2.01516	1.46386	140.35	1.11566	5680.98	47011.9	2.8	-6.67776		-52	CIMG_11736	KJF60565	protein_coding	valid	proximal	stable	bidirectional	SS	132	ATTGTATGA
TSS-supercont3.4:3899055-3899205,+	supercont3.4	3899055	3899205	+	17.5	0.696	17.52	3.64	0	tssAntisense	EAS34629	1.99689	4.21101	54.09	-1.25838	1882.5	358.19	27.04	-6.66819		-187	CIMG_05653	EAS34629	protein_coding	valid	proximal	stable	bidirectional	SS
TSS-supercont3.6:2199023-2199173,+	supercont3.6	2199023	2199173	+	153	0.754	152.98	13.64	0	tss	EAS32766	3.39476	7.2666	120.77	-1.58053	15389.7	2330.96	10242.1	-6.64317		-82	CIMG_03790	EAS32766	protein_coding	valid	proximal	stable	bidirectional	SS	153	AAGGTAAGT
TSS-supercont3.2:4298805-4298955,+	supercont3.2	4298805	4298955	+	8.17	0.773	8.17	3.64	0	tssAntisense	KJF60659	0.982797	3.19692	7.46	-0.176353	869.62	273.64	26.58	-6.56898		-269	CIMG_11895	KJF60659	protein_coding	valid	proximal	stable	bidirectional	SS
TSS-supercont3.1:7416311-7416461,-	supercont3.1	7416311	7416461	-	26.1	0.781	26.08	6.36	0	tssAntisense	EAS35037	1.87945	4.75916	3.73	-3.03466	2538.81	622.74	3603.03	-6.55135		-210	CIMG_00391	EAS35037	protein_coding	valid	proximal	stable	bidirectional	SS
TSS-supercont3.2:1905158-1905308,-	supercont3.2	1905158	1905308	-	90.3	0.748	88.75	17.27	0	tss	EAS30695	2.29644	6.48784	9.79	-3.43392	8119.35	1400.03	45.7	-6.49949		-136	CIMG_11696	EAS30695	protein_coding	valid	proximal	stable	bidirectional	SS	1320	ATGGTGAGT
TSS-supercont3.1:734896-735046,+	supercont3.1	734896	735046	+	11.7	0.833	11.68	4.55	1.4	other		1.192	2.40145	5.6	-1.7885	1118.37	220	1.87	-6.46399		-3770	CIMG_02860	EAS37506	protein_coding	valid	distal	stable	bidirectional	SU
TSS-supercont3.2:3066228-3066378,+	supercont3.2	3066228	3066378	+	116.4	0.651	116.39	24.55	4.2	tss	EAS31140	2.19991	4.49665	252.26	0.831684	10249	3690.08	1988.73	-6.44817		12	CIMG_06619	EAS31140	protein_coding	valid	proximal	stable	bidirectional	SS	266	AAGGTATTT
TSS-supercont3.2:416238-416388,+	supercont3.2	416238	416388	+	149.5	0.99	77.46	11.82	41.03	tss	KJF60423	2.61356	0.900538	174.86	0.494925	6413.19	1250.94	21.92	-6.35317		36	CIMG_12961	KJF60423	protein_coding	valid	proximal	stable	bidirectional	SS	191	AACGTGGCT
TSS-supercont3.3:1289759-1289909,-	supercont3.3	1289759	1289909	-	40.5	0.581	40.48	10	0.47	singleExon	EAS29699	1.91491	4.81853	159.94	1.86408	3346.15	537.28	185.12	-6.33437		-45	CIMG_08445	EAS29699	protein_coding	valid	proximal	stable	bidirectional	SS
TSS-supercont3.4:3303744-3303894,+	supercont3.4	3303744	3303894	+	72	0.339	72.01	20	0	tssAntisense	EAS34401	1.7977	6.19002	13.06	-2.55716	5843.3	1169.12	2892.4	-6.32279		-198	CIMG_05425	EAS34401	protein_coding	valid	proximal	stable	bidirectional	SS
TSS-supercont3.2:2725990-2726140,-	supercont3.2	2725990	2726140	-	18.3	0.854	18.3	7.27	0	tssAntisense	EAS30999	1.22264	4.27053	1.87	-3.13029	1414.99	244.55	60.62	-6.19707		-276	CIMG_06478	EAS30999	protein_coding	valid	proximal	unstable	bidirectional	US
TSS-supercont3.1:4389388-4389538,+	supercont3.1	4389388	4389538	+	23.4	0.692	23.36	10	0	tssAntisense	EAS36193	1.14701	4.60644	4.66	-3.99329	1671.13	20755	377.23	-6.10103		93	CIMG_01547	EAS36193	protein_coding	valid	proximal	stable	bidirectional	SS
TSS-supercont3.3:30703-30853,-	supercont3.3	30703	30853	-	10.5	0.732	9.34	4.55	0	other		0.897677	3.37016	0	-3.79181	705.74	102.73	0.47	-6.09487		-1277	CIMG_13155	KJF60706	protein_coding	valid	distal	unstable	bidirectional	UU
TSS-supercont3.6:1079573-1079723,+	supercont3.6	1079573	1079723	+	84.5	0.416	84.47	13.64	0	tss	ENSRNAT049942540	2.5455	6.41735	44.3	-2.30121	5825.78	21349.5	18.65	-6.09114		-42	CIMG_03339	EAS32315	protein_coding	valid	proximal	stable	bidirectional	SS
TSS-supercont3.1:6409839-6409989,+	supercont3.1	6409839	6409989	+	52.6	0.807	52.16	20.91	0.47	tssAntisense	EAS35448	1.27875	5.17645	5.6	-3.34749	3621.75	637.29	120.77	-6.0906		-309	CIMG_00802	EAS35448	protein_coding	valid	proximal	stable	bidirectional	SS
TSS-supercont3.5:2228242-2228392,-	supercont3.5	2228242	2228392	-	14.8	0.718	14.79	5.45	0.93	tss	KJF61341	1.29164	3.03234	68.54	2.10363	1069.32	4191.91	0.93	-6.08289		19	CIMG_12302	KJF61341	protein_coding	valid	proximal	stable	bidirectional	SU	176	ATGGTCCGT
TSS-supercont3.3:682135-682285,+	supercont3.3	682135	682285	+	44.4	0.887	44.38	9.09	0.47	tss	ENSRNAT049942472	2.16913	4.94817	0.47	-4.96051	3067.82	4132.82	5.13	-6.07948		-127	CIMG_15507	CIMG_15507-1	rRNA	valid	proximal	unstable	bidirectional	US
TSS-supercont3.4:3110602-3110752,+	supercont3.4	3110602	3110752	+	36.6	0.833	36.59	10.91	1.4	other		1.65818	3.96924	13.99	-2.05986	2516.23	511.83	17.25	-6.06534		1609	CIMG_11518	EAS34330	protein_coding	valid	distal	stable	bidirectional	SS
TSS-supercont3.1:1302908-1303058,+	supercont3.1	1302908	1303058	+	20.2	0.456	19.85	7.27	0	tssAntisense	EAS37296	1.33409	4.38198	1.87	-3.48525	1387.35	257.28	3535.41	-6.05718		-185	CIMG_02650	EAS37296	protein_coding	valid	proximal	unstable	bidirectional	US
TSS-supercont3.1:4017998-4018148,+	supercont3.1	4017998	4018148	+	17.5	0.326	17.52	6.36	0	tssAntisense	EAS36331	1.33131	4.21101	4.66	-1.71021	1226.97	275.46	1281.83	-6.05105		-274	CIMG_01685	EAS36331	protein_coding	valid	proximal	stable	bidirectional	SS
TSS-supercont3.3:2283036-2283186,-	supercont3.3	2283036	2283186	-	14.4	0.41	11.68	6.36	0	tss	EAS29344	0.784777	3.66448	64.81	1.71327	837.32	181.82	28.44	-6.04687		-20	CIMG_08090	EAS29344	protein_coding	valid	proximal	stable	bidirectional	SS	424	AGTGTAAGT
TSS-supercont3.3:1417416-1417566,+	supercont3.3	1417416	1417566	+	23.4	0.996	22.97	10	0	tssAntisense	EAS29653	1.12373	4.58316	3.26	-3.12638	1570.7	350.92	33.11	-6.03495		-349	CIMG_08399	EAS29653	protein_coding	valid	proximal	stable	bidirectional	SS
TSS-supercont3.2:3841311-3841461,+	supercont3.2	3841311	3841461	+	187.6	0.715	187.63	28.18	0	tss	EAS31445	2.69251	7.55942	182.79	-0.0552122	12358.9	2477.33	372.57	-6.03396		1	CIMG_06924	EAS31445	protein_coding	valid	proximal	stable	bidirectional	SS	109	AATGTAAGC
TSS-supercont3.1:487135-487285,+	supercont3.1	487135	487285	+	1707.7	0.99	1707.72	481.83	0	other		1.82333	10.7387	0	-10.7615	110716	10613.9	14.92	-6.01781		-2812	CIMG_12600	EAS37582	protein_coding	valid	distal	unstable	bidirectional	US
TSS-supercont3.2:3106133-3106283,+	supercont3.2	3106133	3106283	+	12.1	0.529	12.07	10	0.47	other		0.248756	3.15237	59.22	1.64164	842.38	183.64	44.76	-6.01185		-987	CIMG_06629	EAS31150	protein_coding	valid	distal	stable	bidirectional	SS
TSS-supercont3.2:3218524-3218674,-	supercont3.2	3218524	3218674	-	17.9	0.425	17.91	7.27	0	tssAntisense	EAS31196	1.19319	4.24108	1.87	-3.61891	1212.57	214.55	1069.67	-6.00396		-159	CIMG_06675	EAS31196	protein_coding	valid	proximal	unstable	bidirectional	US
TSS-supercont3.3:1251049-1251199,+	supercont3.3	1251049	1251199	+	109	0.936	109.38	42.73	16.79	tss	EAS29715	1.33578	2.63334	265.79	1.05192	7080	30257	192.11	-6.0034		18	CIMG_08461	EAS29715	protein_coding	valid	proximal	stable	bidirectional	SS	61	CCAGTAAGT
TSS-supercont3.1:871824-871974,+	supercont3.1	871824	871974	+	22.6	0.893	22.97	0.91	0	tss	ENSRNAT049942406	3.64959	4.58316	0.47	-4.5681	1530.99	2500.96	1.87	-5.99803		-105	CIMG_15003	CIMG_15003-1	tRNA	valid	proximal	unstable	bidirectional	UU
TSS-supercont3.1:7848883-7849033,-	supercont3.1	7848883	7849033	-	41.3	0.477	41.26	11.82	1.4	other		1.7209	4.13819	2.8	-3.47522	2622.89	413.65	5.6	-5.95627		1097	CIMG_00212	EAS34858	protein_coding	valid	distal	stable	bidirectional	SS
TSS-supercont3.1:3991057-3991207,-	supercont3.1	3991057	3991207	-	29.6	0.542	29.58	9.09	1.87	tss	EAS36341	1.59966	3.41347	135.22	1.53736	1854.47	315.46	33.11	-5.92305		-20	CIMG_01695	EAS36341	protein_coding	valid	proximal	stable	bidirectional	SS	470	CGCGTAAGT
TSS-supercont3.1:1336235-1336385,-	supercont3.1	1336235	1336385	-	63.8	0.758	63.84	7.27	1.4	tss	EAS37285	2.97092	4.75578	245.27	1.77718	3888.01	884.56	19.12	-5.90638		-3	CIMG_02639	EAS37285	protein_coding	valid	proximal	stable	bidirectional	SS	100	TTGGTATGA
TSS-supercont3.2:4045799-4045949,+	supercont3.2	4045799	4045949	+	50.6	0.962	50.22	23.64	0.47	tssAntisense	KJF60645	1.0557	5.12282	6.06	-3.16401	3037.46	713.65	2124.89	-5.89049		191	CIMG_13096	KJF60645	protein_coding	valid	proximal	stable	bidirectional	SS
TSS-supercont3.3:2434107-2434257,-	supercont3.3	2434107	2434257	-	14.4	0.647	12.07	9.09	2.33	tssAntisense	EAS29286	0.373333	1.97267	20.05	-0.0392134	773.09	251.82	617.37	-5.88817		-293	CIMG_08032	EAS29286	protein_coding	valid	proximal	stable	bidirectional	SS
TSS-supercont3.4:3050329-3050479,+	supercont3.4	3050329	3050479	+	77.9	0.724	77.85	30.91	0	other		1.3051	6.30104	15.39	-2.51446	4663.43	880.93	3.26	-5.88645		-1265	CIMG_13458	EAS34312	protein_coding	valid	distal	stable	bidirectional	SS
TSS-supercont3.5:3131694-3131844,-	supercont3.5	3131694	3131844	-	16.3	0.42	13.62	1.82	0.47	tssAntisense	EAS28330	2.37418	3.31406	3.26	-2.2078	862.23	236.37	1885.68	-5.88373		-168	CIMG_09534	EAS28330	protein_coding	valid	proximal	stable	bidirectional	SS
TSS-supercont3.5:3228152-3228302,+	supercont3.5	3228152	3228302	+	166.2	0.68	166.22	29.09	0.47	tss	EAS28367	2.47439	6.82979	283.5	0.723673	9669.41	6484.69	777.77	-5.85376		-104	CIMG_09571	EAS28367	protein_coding	valid	proximal	stable	bidirectional	SS	119	CTGGTATGT
TSS-supercont3.4:3922084-3922234,+	supercont3.4	3922084	3922234	+	50.6	0.947	42.82	10	0.47	other		1.99409	4.8977	2.33	-4.41565	2495.21	430.01	4.2	-5.83201		2574	CIMG_05660	EAS34636	protein_coding	valid	distal	stable	bidirectional	SS
TSS-supercont3.4:3735516-3735666,-	supercont3.4	3735516	3735666	-	8.95	0.458	8.95	2.73	0.93	singleExon	EAS34567	1.41552	2.3661	60.15	2.4592	544.2	91.82	62.95	-5.77595		-27	CIMG_05591	EAS34567	protein_coding	valid	proximal	stable	bidirectional	SS
TSS-supercont3.3:4219057-4219207,+	supercont3.3	4219057	4219207	+	537.2	0.998	537.19	245.46	0	other		1.12676	9.07197	0	-9.23182	29240.6	4345.55	27.04	-5.76376		-16774	CIMG_07422	EAS28676	protein_coding	valid	distal	unstable	bidirectional	US
TSS-supercont3.1:1226987-1227137,+	supercont3.1	1226987	1227137	+	58.4	0.651	58.39	13.64	0.47	tss	KJF59969	2.0203	5.33633	24.71	-1.58814	3191.61	370.01	38.7	-5.74837		-132	CIMG_11008	KJF59969	protein_coding	valid	proximal	stable	bidirectional	SS	212	TCGGTACTA
TSS-supercont3.6:920339-920489,-	supercont3.6	920339	920489	-	52.9	0.896	50.6	7.27	0	other		2.64141	5.6893	17.72	-4.31706	2708.92	669.11	1199.3	-5.71474		-632	CIMG_03283	EAS32259	protein_coding	valid	distal	stable	bidirectional	SS
TSS-supercont3.6:1336401-1336551,+	supercont3.6	1336401	1336551	+	106.3	0.81	106.27	29.09	3.26	tssAntisense	EAS32414	1.83389	4.65425	28.91	-1.8582	5559.91	870.02	123.57	-5.696		-142	CIMG_11119	EAS32414	protein_coding	valid	proximal	stable	bidirectional	SS
TSS-supercont3.6:3339606-3339756,+	supercont3.6	3339606	3339756	+	25.7	0.648	25.69	11.82	0	tssAntisense	EAS33231	1.0579	4.73823	2.33	-3.1622	1376.45	298.19	299.36	-5.68956		-233	CIMG_04255	EAS33231	protein_coding	valid	proximal	stable	bidirectional	SS
TSS-supercont3.4:2290798-2290948,-	supercont3.4	2290798	2290948	-	106.7	0.79	95.37	23.64	0.47	other		1.96758	6.0347	8.39	-4.07147	4972.51	553.65	635.09	-5.68954		-417	CIMG_05096	EAS34072	protein_coding	valid	proximal	stable	bidirectional	SS
TSS-supercont3.2:4862938-4863088,-	supercont3.2	4862938	4863088	-	26.9	0.955	26.08	1.82	0	other		3.26346	4.75916	1.4	-4.66652	1384.63	266.37	4.66	-5.67717		-1969	CIMG_13129	EAS31772	protein_coding	valid	distal	unstable	bidirectional	US
TSS-supercont3.6:2040403-2040553,-	supercont3.6	2040403	2040553	-	43.2	0.784	42.43	9.09	2.8	tssAntisense	KJF61549	2.10577	3.51462	49.43	-0.168303	2160.44	662.74	8474.36	-5.63716		-375	CIMG_03730	KJF61549	protein_coding	valid	proximal	stable	bidirectional	SS
TSS-supercont3.1:325131-325281,+	supercont3.1	325131	325281	+	29.2	0.805	28.81	6.36	0	other		2.01802	4.89772	0	-5.04089	1466.76	257.28	6.06	-5.62168		-17579	CIMG_12588	KJF59924	protein_coding	valid	distal	unstable	bidirectional	US
TSS-supercont3.6:734933-735083,+	supercont3.6	734933	735083	+	61.9	0.438	61.5	20.91	0	tss	EAS32186	1.51227	5.96578	103.52	0.671572	3016.05	460.92	26.58	-5.59314		-28	CIMG_03210	EAS32186	protein_coding	valid	proximal	stable	bidirectional	SS	403	AAGGTACGT
TSS-supercont3.1:7237167-7237317,-	supercont3.1	7237167	7237317	-	31.9	0.588	31.92	10.91	0	tssAntisense	EAS35117	1.46679	5.04089	1.4	-4.05637	1585.88	296.37	1283.23	-5.59108		234	CIMG_00471	EAS35117	protein_coding	valid	proximal	unstable	bidirectional	US
TSS-supercont3.5:1836100-1836250,-	supercont3.5	1836100	1836250	-	23.4	0.679	17.13	5.45	0.47	other		1.49101	3.62449	78.8	-1.49187	870.4	235.46	7.46	-5.58688		-600	CIMG_09051	EAS27847	protein_coding	valid	distal	stable	bidirectional	SS
TSS-supercont3.1:1669225-1669375,-	supercont3.1	1669225	1669375	-	19.9	0.463	16.74	4.55	0	tssAntisense	EAS37144	1.67645	4.14893	1.4	-3.76066	850.94	137.28	69.94	-5.58567		-212	CIMG_02498	EAS37144	protein_coding	valid	proximal	unstable	bidirectional	US
TSS-supercont3.1:5825593-5825743,-	supercont3.1	5825593	5825743	-	40.1	0.79	40.09	13.64	3.73	tss	EAS35658	1.48887	3.11888	94.19	1.18489	1964.64	15648.5	9.79	-5.58007		-4	CIMG_01012	EAS35658	protein_coding	valid	proximal	stable	bidirectional	SS	241	GAGGTAAGT
TSS-supercont3.2:1908578-1908728,-	supercont3.2	1908578	1908728	-	160.8	0.379	114.44	33.64	0	other		1.73663	6.851	25.65	-3.03866	5404.98	816.38	397.75	-5.54934		739	CIMG_06176	EAS30697	protein_coding	valid	distal	stable	bidirectional	SS
TSS-supercont3.3:2704889-2705039,+	supercont3.3	2704889	2705039	+	7.79	0.762	7.4	0	0	tssAntisense	EAS29188	3.07039	3.07039	16.32	0.744203	391.21	142.73	191.18	-5.54509		-290	CIMG_07934	EAS29188	protein_coding	valid	proximal	stable	bidirectional	SS
TSS-supercont3.6:2635313-2635463,+	supercont3.6	2635313	2635463	+	17.5	0.783	17.52	5.45	0	tss	KJF61585	1.52171	4.21101	30.78	0.454616	840.82	150	36.84	-5.50636		-13	CIMG_11238	KJF61585	protein_coding	valid	proximal	stable	bidirectional	SS	244	CTGGTATGT
TSS-supercont3.6:405835-405985,+	supercont3.6	405835	405985	+	28.8	0.987	22.58	7.27	6.06	tssAntisense	CIMG_15111-1	1.5116	1.73982	27.98	-0.462415	1070.49	22395.9	15.85	-5.50591		-272	CIMG_15111	CIMG_15111-1	tRNA	valid	proximal	stable	bidirectional	SS
TSS-supercont3.1:7588146-7588296,-	supercont3.1	7588146	7588296	-	25.7	0.594	22.19	5.45	3.73	otherExonBidirectional	EAS34965	1.84613	2.29359	51.76	-0.0831456	1047.91	178.19	8.86	-5.49924		451	CIMG_00319	EAS34965	protein_coding	valid	proximal	stable	bidirectional	SS
TSS-supercont3.2:2216551-2216701,+	supercont3.2	2216551	2216701	+	20.6	0.778	20.63	5.45	0	other		1.74566	4.43496	1.4	-4.27736	975.89	106.37	224.75	-5.49709		-433	CIMG_11719	KJF60540	protein_coding	valid	proximal	unstable	bidirectional	US
TSS-supercont3.2:3742748-3742898,+	supercont3.2	3742748	3742898	+	12.5	0.524	12.46	6.36	8.86	otherExonBidirectional	EAS31403	0.870901	0.449019	16.79	-1.00243	606.48	110.91	6.99	-5.49609		349	CIMG_06882	EAS31403	protein_coding	valid	proximal	stable	bidirectional	SS
TSS-supercont3.1:4752103-4752253,-	supercont3.1	4752103	4752253	-	21.8	0.655	21.8	10.91	0.93	other		0.93686	3.56236	8.39	-2.19648	998.86	178.19	1.87	-5.45462		1443	CIMG_01417	EAS36063	protein_coding	valid	distal	stable	bidirectional	SU
TSS-supercont3.3:1374791-1374941,+	supercont3.3	1374791	1374941	+	19.1	0.44	19.07	10	0	other		0.867537	4.32697	10.26	-0.992936	859.11	212.73	0.47	-5.42141		-625	CIMG_13212	KJF60775	protein_coding	valid	distal	stable	bidirectional	SU
TSS-supercont3.1:4556014-4556164,+	supercont3.1	4556014	4556164	+	15.2	0.98	15.18	7.27	0	tssAntisense	EAS36136	0.968252	4.01614	0.47	-3.62449	692.12	131.82	81.6	-5.42082		64	CIMG_01490	EAS36136	protein_coding	valid	proximal	unstable	bidirectional	US
TSS-supercont3.3:3534725-3534875,+	supercont3.3	3534725	3534875	+	61.9	0.467	58.78	19.09	9.33	otherExonBidirectional	EAS28866	1.57319	2.53282	33.11	-2.21047	2532.19	448.19	30.31	-5.40515		-1216	CIMG_07611	EAS28865	protein_coding	valid	distal	stable	bidirectional	SS
TSS-supercont3.3:270276-270426,-	supercont3.3	270276	270426	-	290.4	0.715	286.5	44.55	1.87	tss	EAS30089	2.65804	6.64637	315.21	0.0817511	12137	8940.19	4665.7	-5.39982		-29	CIMG_08835	EAS30089	protein_coding	valid	proximal	stable	bidirectional	SS	313	CAAGTAAGG
TSS-supercont3.1:1177706-1177856,+	supercont3.1	1177706	1177856	+	67.3	0.539	62.28	8.18	0	singleExon	ENSRNAT049942414	2.78518	5.98368	47.1	-0.899875	2651.69	4566.46	24.71	-5.38956		24	CIMG_11010	KJF59966	protein_coding	valid	proximal	stable	bidirectional	SS
TSS-supercont3.3:1094413-1094563,+	supercont3.3	1094413	1094563	+	42	0.349	42.04	7.27	2.33	tss	EAS29770	2.37972	3.69208	162.27	1.8976	1802.31	297.28	4.2	-5.38883		-8	CIMG_08516	EAS29770	protein_coding	valid	proximal	stable	bidirectional	SS	1024	CGCGTAAGT
TSS-supercont3.3:2930003-2930153,+	supercont3.3	2930003	2930153	+	15.2	0.76	15.18	1.82	0	other		2.52044	4.01614	0.47	-4.07354	676.55	123.64	0.47	-5.38804		-880	CIMG_07834	EAS29088	protein_coding	valid	distal	unstable	bidirectional	UU
TSS-supercont3.2:4862758-4862908,-	supercont3.2	4862758	4862908	-	31.9	0.645	31.92	9.09	0	other		1.70604	5.04089	2.33	-3.74345	1374.5	264.55	3.73	-5.38485		-1789	CIMG_13129	EAS31772	protein_coding	valid	distal	stable	bidirectional	SS
TSS-supercont3.1:4765399-4765549,+	supercont3.1	4765399	4765549	+	22.2	0.793	22.19	6.36	1.87	other		1.65573	3.01438	41.97	0.565785	967.72	353.64	24.25	-5.38451		366	CIMG_01411	EAS36057	protein_coding	valid	proximal	stable	bidirectional	SS
TSS-supercont3.2:354954-355104,-	supercont3.2	354954	355104	-	30.8	0.869	30.75	10.91	0	tssAntisense	EAS28537	1.41458	4.98868	2.33	-3.25316	1304.05	280.92	37.77	-5.3612		-191	CIMG_09741	EAS28537	protein_coding	valid	proximal	stable	bidirectional	SS
TSS-supercont3.1:6173656-6173806,+	supercont3.1	6173656	6173806	+	19.1	0.78	17.91	3.64	0	other		2.02695	4.24108	3.26	-2.70927	774.25	105.46	0.93	-5.35744		3761	CIMG_12826	KJF60253	protein_coding	valid	distal	stable	bidirectional	SU
TSS-supercont3.5:1771457-1771607,+	supercont3.5	1771457	1771607	+	19.1	0.641	10.12	10.91	0	otherExonBidirectional	EAS27821	-0.0990166	3.47508	2.33	-3.25316	454.66	151.82	8.86	-5.35673		1921	CIMG_09025	EAS27821	protein_coding	valid	distal	stable	bidirectional	SS
TSS-supercont3.1:5647940-5648090,+	supercont3.1	5647940	5648090	+	20.6	0.927	20.63	14.55	0	tss	EAS35721	0.476119	4.43496	47.56	1.11563	875.07	187.28	33.57	-5.33994		-73	CIMG_01075	EAS35721	protein_coding	valid	proximal	stable	bidirectional	SS	153	TGGGTTAGT
TSS-supercont3.4:908728-908878,+	supercont3.4	908728	908878	+	21.4	0.361	21.41	10	0.47	tssAntisense	EAS33565	1.02664	3.93025	20.98	-0.101372	903.49	171.82	2515.17	-5.33489		-198	CIMG_04589	EAS33565	protein_coding	valid	proximal	stable	bidirectional	SS
TSS-supercont3.6:3123905-3124055,+	supercont3.6	3123905	3124055	+	21.4	0.737	21.02	5.45	0.93	tss	EAS33142	1.77144	3.51214	46.63	-0.240752	885.2	12185.7	10.26	-5.33075		-180	CIMG_15120	CIMG_15120-1	tRNA	valid	proximal	stable	bidirectional	SS	987	CCAGTGCGT
TSS-supercont3.2:2339103-2339253,-	supercont3.2	2339103	2339253	-	20.6	0.907	20.63	6.36	0.93	other		1.55526	3.48636	2.33	-2.69944	853.28	175.46	4.2	-5.3036		515	CIMG_13048	EAS30850	protein_coding	valid	distal	stable	bidirectional	SS
TSS-supercont3.3:921165-921315,-	supercont3.3	921165	921315	-	9.73	0.269	8.95	0.91	0	other		2.38112	3.3147	2.33	-2.01508	388.49	65.46	7.46	-5.29075		-15130	CIMG_13190	EAS29827	protein_coding	valid	distal	stable	bidirectional	SS
TSS-supercont3.2:3125165-3125315,-	supercont3.2	3125165	3125315	-	328.5	0.884	328.54	26.36	0.93	tss	KJF60605	3.59031	7.41571	544.16	0.714324	12735.7	7205.61	275.11	-5.27239		-28	CIMG_11787	KJF60605	protein_coding	valid	proximal	stable	bidirectional	SS	233	CAGGTATCT
TSS-supercont3.3:3051355-3051505,-	supercont3.3	3051355	3051505	-	27.6	0.389	27.64	2.73	0	other		2.94078	4.83996	21.92	-0.36019	1096.18	162.73	7.46	-5.25962		-2021	CIMG_13302	EAS29043	protein_coding	valid	distal	stable	bidirectional	SS
TSS-supercont3.2:3270445-3270595,+	supercont3.2	3270445	3270595	+	21	0.909	21.02	10.91	0.47	singleExon	KJF60611	0.886641	3.90493	68.08	1.59923	833.81	155.46	1.87	-5.24456		-23	CIMG_11803	KJF60611	protein_coding	valid	proximal	stable	bidirectional	SU
TSS-supercont3.1:1142525-1142675,+	supercont3.1	1142525	1142675	+	8.56	0.565	8.56	3.64	0	other		1.04289	3.25701	0	-4.0505	360.85	50.91	57.82	-5.24224		-473	CIMG_02715	EAS37361	protein_coding	valid	proximal	unstable	bidirectional	US
TSS-supercont3.3:461375-461525,-	supercont3.3	461375	461525	-	16	0.209	13.62	5.45	0	other		1.18057	3.86987	0.93	-3.65784	551.2	95.46	19.58	-5.23918		-862	CIMG_08761	EAS30015	protein_coding	valid	distal	unstable	bidirectional	US
TSS-supercont3.1:3491314-3491464,+	supercont3.1	3491314	3491464	+	21.4	0.714	21.41	2.73	5.13	singleExon	EAS36532	2.5869	1.87018	119.37	2.05186	842.38	104.55	486.34	-5.23397		29	CIMG_01886	EAS36532	protein_coding	valid	proximal	stable	bidirectional	SS
TSS-supercont3.1:534828-534978,+	supercont3.1	534828	534978	+	49	0.789	49.05	9.09	0	other		2.31044	5.6453	53.16	-0.801865	1878.22	308.19	4.2	-5.23062		2998	CIMG_02923	EAS37569	protein_coding	valid	distal	stable	bidirectional	SS
TSS-supercont3.3:3494256-3494406,+	supercont3.3	3494256	3494406	+	25.3	0.985	12.46	1.82	0	other		2.25491	3.75061	0.47	-4.11774	502.93	78.18	49.89	-5.22647		-341	CIMG_07633	EAS28887	protein_coding	valid	proximal	unstable	bidirectional	US
TSS-supercont3.2:3225501-3225651,-	supercont3.2	3225501	3225651	-	15.2	0.789	15.18	15.45	0	other		-0.023876	4.01614	15.39	-0.616595	604.53	192.73	780.57	-5.22591		573	CIMG_06677	EAS31198	protein_coding	valid	distal	stable	bidirectional	SS
TSS-supercont3.1:5858011-5858161,-	supercont3.1	5858011	5858161	-	23.4	0.27	19.85	1.82	0.47	other		2.88628	3.82616	4.66	-2.31938	770.36	153.64	99.32	-5.20929		-425	CIMG_00997	EAS35643	protein_coding	valid	proximal	stable	bidirectional	SS
TSS-supercont3.2:2339599-2339749,-	supercont3.2	2339599	2339749	-	24.5	0.984	24.91	7.27	0.93	tssAntisense	EAS30851	1.64755	3.74684	6.99	-2.70197	956.43	193.64	37.77	-5.20759		-359	CIMG_06330	EAS30851	protein_coding	valid	proximal	stable	bidirectional	SS
TSS-supercont3.2:608925-609075,+	supercont3.2	608925	609075	+	72.4	0.562	73.18	20	0.47	other		1.82064	5.65714	3.73	-4.37757	2687.89	349.1	6.53	-5.17984		-4939	CIMG_12971	EAS28452	protein_coding	valid	distal	stable	bidirectional	SS
TSS-supercont3.5:2887930-2888080,-	supercont3.5	2887930	2888080	-	16.3	0.954	15.18	9.09	0	tssAntisense	EAS28239	0.681285	4.01614	2.33	-4.52224	585.46	120.91	53.16	-5.17975		27	CIMG_09443	EAS28239	protein_coding	valid	proximal	stable	bidirectional	SS
TSS-supercont3.4:3834834-3834984,-	supercont3.4	3834834	3834984	-	11.3	0.531	4.28	4.55	0.47	other		-0.0719498	1.84472	1.4	-2.30986	189.96	48.18	76.47	-5.17659		-703	CIMG_05629	EAS34605	protein_coding	valid	distal	unstable	bidirectional	US
TSS-supercont3.1:2250354-2250504,-	supercont3.1	2250354	2250504	-	13.6	0.818	13.62	2.73	0.47	tssAntisense	EAS36918	1.9707	3.31406	0	-4.0505	516.56	127.28	270.45	-5.14571		-158	CIMG_02272	EAS36918	protein_coding	valid	proximal	unstable	bidirectional	US
TSS-supercont3.1:6048158-6048308,+	supercont3.1	6048158	6048308	+	52.6	0.721	52.94	11.82	13.52	firstExon	EAS35570	2.07296	1.89331	326.4	2.55039	1901.18	1174.57	48.49	-5.14015		705	CIMG_00924	EAS35570	protein_coding	valid	distal	stable	bidirectional	SS
TSS-supercont3.3:1970180-1970330,+	supercont3.3	1970180	1970330	+	8.17	0.079	8.17	2.73	0	otherExonBidirectional	EAS29473	1.29775	3.19692	1.87	-1.84911	321.54	93.64	64.81	-5.13641		-119	CIMG_08220	KJF60812	protein_coding	valid	proximal	unstable	bidirectional	US
TSS-supercont3.1:2785734-2785884,-	supercont3.1	2785734	2785884	-	45.5	0.86	45.54	8.18	0	other		2.34191	5.5404	0	-6.16692	1624.03	710.02	64.35	-5.12585		3953	CIMG_02125	EAS36771	protein_coding	valid	distal	unstable	bidirectional	US
TSS-supercont3.5:377795-377945,-	supercont3.5	377795	377945	-	25.3	0.939	22.19	21.82	5.6	other		0.023204	1.81296	31.71	0.251875	792.16	111.82	162.27	-5.09604		-419	CIMG_09966	EAS27361	protein_coding	valid	proximal	stable	bidirectional	SS
TSS-supercont3.6:1772485-1772635,-	supercont3.6	1772485	1772635	-	30.8	0.6	31.14	5.45	0	tssAntisense	EAS32600	2.317	5.0063	1.87	-3.78419	1097.74	182.73	119.37	-5.09534		-326	CIMG_03624	EAS32600	protein_coding	valid	proximal	unstable	bidirectional	US
TSS-supercont3.1:7011799-7011949,+	supercont3.1	7011799	7011949	+	21.8	0.69	21.41	7.27	0.47	other		1.43818	3.93025	3.26	-2.46864	763.74	162.73	6.53	-5.09275		-1747	CIMG_12865	EAS35206	protein_coding	valid	distal	stable	bidirectional	SS
TSS-supercont3.4:1289623-1289773,-	supercont3.4	1289623	1289773	-	69.7	0.4	47.49	5.45	0	singleExon	ENSRNAT049942490	2.91032	5.59962	6.53	-4.47631	1643.1	25459.6	6.99	-5.08347		-60	CIMG_15086	CIMG_15086-1	tRNA	valid	proximal	stable	bidirectional	SS
TSS-supercont3.2:3218059-3218209,-	supercont3.2	3218059	3218209	-	8.56	0.625	8.17	8.18	1.4	other	na	-0.00157242	1.93389	6.06	-0.655417	309.86	43.64	35.44	-5.0832		-624	CIMG_06675	EAS31196	protein_coding	valid	distal	stable	bidirectional	SS
TSS-supercont3.1:2325242-2325392,+	supercont3.1	2325242	2325392	+	11.3	0.719	11.29	6.36	5.13	other		0.739707	1.00353	19.58	0.698688	412.23	77.27	22.85	-5.07139		-712	CIMG_02244	EAS36890	protein_coding	valid	distal	stable	bidirectional	SS
TSS-supercont3.6:1821270-1821420,+	supercont3.6	1821270	1821420	+	30.4	0.625	30.36	8.18	0	other		1.77236	4.97085	37.77	0.270571	1052.19	164.55	114.71	-5.0697		-620	CIMG_03643	EAS32619	protein_coding	valid	distal	stable	bidirectional	SS
TSS-supercont3.5:3332616-3332766,+	supercont3.5	3332616	3332766	+	14.4	0.549	13.62	3.64	2.33	other		1.65575	2.13435	124.03	0.730595	489.7	136.37	8.39	-5.06883		-368	CIMG_05723	EAS30244	protein_coding	valid	proximal	stable	bidirectional	SS
TSS-supercont3.1:622331-622481,-	supercont3.1	622331	622481	-	70.1	0.779	69.68	14.55	1.4	other		2.18439	4.8802	4.2	-4.28583	2347.29	355.46	9.33	-5.05416		2844	CIMG_02896	EAS37542	protein_coding	valid	distal	stable	bidirectional	SS
TSS-supercont3.2:3480861-3481011,+	supercont3.2	3480861	3481011	+	7.4	0.814	7.4	1.82	0	tssAntisense	EAS31297	1.57469	3.07039	2.8	-3.55297	275.21	54.55	277.44	-5.03923		79	CIMG_06776	EAS31297	protein_coding	valid	proximal	stable	bidirectional	SS
TSS-supercont3.5:1378319-1378469,-	supercont3.5	1378319	1378469	-	36.6	0.61	36.59	10	0.93	other		1.77285	4.28368	0.93	-4.68541	1233.59	230	7.46	-5.03754		4464	CIMG_10332	EAS27727	protein_coding	valid	distal	unstable	bidirectional	US
TSS-supercont3.4:349651-349801,-	supercont3.4	349651	349801	-	37.8	0.375	36.98	11.82	0	tssAntisense	EAS33342	1.56684	5.24717	15.85	-1.28604	1245.66	271.82	84.4	-5.03668		-288	CIMG_04366	EAS33342	protein_coding	valid	proximal	stable	bidirectional	SS
TSS-supercont3.2:2494844-2494994,-	supercont3.2	2494844	2494994	-	22.6	0.063	21.8	7.27	0	tssAntisense	EAS30915	1.46307	4.51096	2.33	-4.05889	743.5	230	419.2	-5.02917		-65	CIMG_06394	EAS30915	protein_coding	valid	proximal	stable	bidirectional	SS
TSS-supercont3.3:3543606-3543756,+	supercont3.3	3543606	3543756	+	24.9	0.603	24.91	7.27	0	other		1.64755	4.69544	11.19	-1.1306	843.93	120.91	210.76	-5.02725		-397	CIMG_07608	EAS28862	protein_coding	valid	proximal	stable	bidirectional	SS
TSS-supercont3.1:3518064-3518214,-	supercont3.1	3518064	3518214	-	36.2	0.312	32.31	7.27	0	tssAntisense	CIMG_15022-1	2.01	5.05788	32.64	-0.468294	1077.1	5806.49	18.19	-5.01639		-111	CIMG_15022	CIMG_15022-1	tRNA	valid	proximal	stable	bidirectional	SS
TSS-supercont3.5:3112733-3112883,+	supercont3.5	3112733	3112883	+	21.4	0.639	18.3	5.45	0	other		1.58123	4.27053	11.66	-2.77476	617.77	156.37	37.77	-5.00273		-384	CIMG_09527	EAS28323	protein_coding	valid	proximal	stable	bidirectional	SS
TSS-supercont3.5:1771887-1772037,+	supercont3.5	1771887	1772037	+	12.8	0.646	12.85	1.82	0	other		2.29612	3.79181	3.26	-2.05808	441.43	81.82	17.25	-4.99749		-1551	CIMG_09026	EAS27822	protein_coding	valid	distal	stable	bidirectional	SS
TSS-supercont3.5:1401814-1401964,+	supercont3.5	1401814	1401964	+	33.9	0.753	33.87	9.09	1.87	other		1.78906	3.60286	8.86	-2.39857	1111.36	166.37	7.46	-4.99549		13655	CIMG_13563	EAS27728	protein_coding	valid	distal	stable	bidirectional	SS
TSS-supercont3.1:8182347-8182497,+	supercont3.1	8182347	8182497	+	37.8	0.696	37.76	6.36	0	tss	EAS34721	2.39679	5.2765	42.43	0.0799046	1232.42	155.46	614.1	-4.99195		-31	CIMG_00075	EAS34721	protein_coding	valid	proximal	stable	bidirectional	SS	258	GGGGTAAGT
TSS-supercont3.2:4154071-4154221,+	supercont3.2	4154071	4154221	+	36.6	0.464	36.59	11.82	0	tssAntisense	EAS31561	1.55195	5.23228	8.39	-4.20075	1193.5	329.1	382.36	-4.98991		325	CIMG_07040	EAS31561	protein_coding	valid	proximal	stable	bidirectional	SS
TSS-supercont3.6:342366-342516,+	supercont3.6	342366	342516	+	170.1	0.913	169.72	79.09	1.4	tssAntisense	KJF61441	1.09194	6.15245	20.98	-2.98026	5417.83	918.2	2231.67	-4.98828		-209	CIMG_13672	KJF61441	protein_coding	valid	proximal	stable	bidirectional	SS
TSS-supercont3.4:1743846-1743996,-	supercont3.4	1743846	1743996	-	7.01	0.9	7.01	1.82	0	other		1.50611	3.0018	0.47	-2.58005	252.63	68.18	11.19	-4.98478		-1908	CIMG_04893	EAS33869	protein_coding	valid	distal	unstable	bidirectional	US
TSS-supercont3.2:2703728-2703878,+	supercont3.2	2703728	2703878	+	56.4	0.513	53.33	9.09	0.47	tssAntisense	EAS30990	2.42882	5.20786	2.33	-4.53687	1714.34	133.64	89.53	-4.9806		-313	CIMG_06469	EAS30990	protein_coding	valid	proximal	stable	bidirectional	SS
TSS-supercont3.5:1584780-1584930,+	supercont3.5	1584780	1584930	+	33.1	0.694	32.7	6.36	0	other		2.19497	5.07468	1.87	-4.05517	1060.37	178.19	1.87	-4.97704		-22412	CIMG_08957	KJF61288	protein_coding	valid	distal	unstable	bidirectional	UU
TSS-supercont3.6:2469496-2469646,+	supercont3.6	2469496	2469646	+	76.3	0.92	75.52	20.91	21.92	tss	EAS32870	1.80425	1.73923	171.13	1.1192	2407.62	449.1	7.46	-4.97623		66	CIMG_03894	EAS32870	protein_coding	valid	proximal	stable	bidirectional	SS	129	GCCGTAAGC
TSS-supercont3.4:2616118-2616268,-	supercont3.4	2616118	2616268	-	25.3	0.448	19.85	3.64	0	tssAntisense	KJF61115	2.16785	4.38198	0.47	-4.69135	653.97	105.46	5.6	-4.97331		274	CIMG_05188	KJF61115	protein_coding	valid	proximal	unstable	bidirectional	US
TSS-supercont3.3:2250998-2251148,+	supercont3.3	2250998	2251148	+	206.7	0.742	186.85	47.27	0.47	other		1.96038	6.99762	10.72	-4.798	5890.4	763.65	1613.37	-4.97096		-403	CIMG_08103	EAS29357	protein_coding	valid	proximal	stable	bidirectional	SS
TSS-supercont3.2:4670835-4670985,-	supercont3.2	4670835	4670985	-	43.6	0.368	36.98	2.73	0	other		3.34799	5.24717	0.47	-5.64189	1184.93	927.29	19.12	-4.96464		2642	CIMG_15061	CIMG_15061-1	tRNA_pseudogene	valid	distal	unstable	bidirectional	US
TSS-supercont3.2:2576930-2577080,+	supercont3.2	2576930	2577080	+	27.6	0.348	27.64	12.73	0	tssAntisense	EAS30945	1.0607	4.83996	0.93	-5.07021	885.2	162.73	596.85	-4.95153		-203	CIMG_06424	EAS30945	protein_coding	valid	proximal	unstable	bidirectional	US
TSS-supercont3.3:2309753-2309903,+	supercont3.3	2309753	2309903	+	35.4	0.796	34.26	7.27	0	other		2.09207	5.13996	8.39	-2.11619	1089.17	188.19	3.73	-4.95038		1899	CIMG_08079	EAS29333	protein_coding	valid	distal	stable	bidirectional	SS
TSS-supercont3.5:2716300-2716450,-	supercont3.5	2716300	2716450	-	16	0.511	15.96	5.45	7.46	other		1.39477	1.00341	21.92	-0.0409567	520.06	101.82	1.87	-4.94124		-659	CIMG_09377	EAS28173	protein_coding	valid	distal	stable	bidirectional	SU
TSS-supercont3.1:4653812-4653962,-	supercont3.1	4653812	4653962	-	19.5	0.471	19.46	4.55	4.66	singleExon	EAS36101	1.88225	1.85393	117.97	2.19902	620.88	139.09	304.49	-4.92576		102	CIMG_01455	EAS36101	protein_coding	valid	proximal	stable	bidirectional	SS
TSS-supercont3.5:735942-736092,-	supercont3.5	735942	736092	-	33.1	0.854	32.31	8.18	0	tssAntisense	KJF61256	1.85939	5.05788	1.4	-4.09768	1005.09	190	1.4	-4.91666		-276	CIMG_13542	KJF61256	protein_coding	valid	proximal	unstable	bidirectional	UU
TSS-supercont3.1:4148867-4149017,+	supercont3.1	4148867	4149017	+	37.4	0.701	37.37	5.45	0	tssAntisense	EAS36284	2.57261	5.26191	0.93	-4.31331	1149.51	235.46	103.98	-4.90615		-155	CIMG_01638	EAS36284	protein_coding	valid	proximal	unstable	bidirectional	US
TSS-supercont3.4:246216-246366,-	supercont3.4	246216	246366	-	73.6	0.93	73.57	20.91	0.93	tss	EAS33293	1.76701	5.27192	55.49	-1.37188	2234.79	442.74	47.56	-4.90605		18	CIMG_04317	EAS33293	protein_coding	valid	proximal	stable	bidirectional	SS	746	AAGGTATAC
TSS-supercont3.1:2009052-2009202,-	supercont3.1	2009052	2009202	-	35	0.527	35.03	11.82	0	other		1.4908	5.17113	2.33	-3.67895	1070.88	404.55	127.76	-4.8948		457	CIMG_12691	EAS37014	protein_coding	valid	proximal	stable	bidirectional	SS
TSS-supercont3.4:1220047-1220197,+	supercont3.4	1220047	1220197	+	12.5	0.643	12.07	3.64	2.33	singleExon	EAS33680	1.49406	1.97267	19.12	-0.180404	386.54	75.46	35.9	-4.89001		35	CIMG_04704	EAS33680	protein_coding	valid	proximal	stable	bidirectional	SS
TSS-supercont3.1:2653215-2653365,-	supercont3.1	2653215	2653365	-	23	0.342	22.97	19.09	1.4	other		0.254752	3.32012	0.93	-3.72496	706.52	106.37	0.47	-4.88347		-18658	CIMG_02142	EAS36788	protein_coding	valid	distal	unstable	bidirectional	UU
TSS-supercont3.2:4077374-4077524,-	supercont3.2	4077374	4077524	-	23.4	0.905	23.36	4.55	0.47	other		2.13395	4.05063	9.33	-1.89314	716.25	81.82	14.46	-4.87989		-653	CIMG_07009	EAS31530	protein_coding	valid	distal	stable	bidirectional	SS
TSS-supercont3.6:2668892-2669042,-	supercont3.6	2668892	2669042	-	9.34	0.8	9.34	1.82	0	other		1.87447	3.37016	8.86	-0.0685766	302.85	91.82	18.19	-4.87705		-583	CIMG_03982	EAS32958	protein_coding	valid	distal	stable	bidirectional	SS
TSS-supercont3.1:2087731-2087881,+	supercont3.1	2087731	2087881	+	45.2	0.446	40.09	12.73	0.93	other		1.58146	4.41211	10.26	-2.73491	1205.95	146.37	392.15	-4.87643		-406	CIMG_02339	EAS36985	protein_coding	valid	proximal	stable	bidirectional	SS
TSS-supercont3.1:701792-701942,+	supercont3.1	701792	701942	+	30.8	0.901	25.3	6.36	0.47	tssAntisense	EAS37519	1.83729	4.16117	9.79	-2.45102	769.97	212.73	148.75	-4.87354		-196	CIMG_02873	EAS37519	protein_coding	valid	proximal	stable	bidirectional	SS
TSS-supercont3.1:7603754-7603904,-	supercont3.1	7603754	7603904	-	114.4	0.666	112.11	9.09	6.06	otherExonBidirectional	EAS34959	3.48673	4.00191	76.01	-3.77836	3278.41	557.28	9.79	-4.85764		834	CIMG_00313	EAS34959	protein_coding	valid	distal	stable	bidirectional	SS
TSS-supercont3.2:40724-40874,+	supercont3.2	40724	40874	+	32.7	0.971	32.31	6.36	0	other		2.17818	5.05788	1.87	-5.61993	963.44	150	15.85	-4.85566		1487	CIMG_12934	KJF60397	protein_coding	valid	distal	unstable	bidirectional	US
TSS-supercont3.3:62188-62338,-	supercont3.3	62188	62338	-	11.7	0.025	13.62	7.27	0	tssAntisense	EAS30171	0.821984	3.86987	0	-3.94486	421.19	90.91	85.33	-4.85188		61	CIMG_08917	EAS30171	protein_coding	valid	proximal	unstable	bidirectional	US
TSS-supercont3.1:1246099-1246249,-	supercont3.1	1246099	1246249	-	105.5	0.475	70.07	18.18	0.93	tssAntisense	EAS37315	1.88964	5.20257	5.6	-4.57665	2043.66	350.01	464.43	-4.84648		-283	CIMG_02669	EAS37315	protein_coding	valid	proximal	stable	bidirectional	SS
TSS-supercont3.1:1825781-1825931,-	supercont3.1	1825781	1825931	-	81	0.387	78.63	11.82	0	tssAntisense	EAS37079	2.63492	6.31524	6.06	-4.25619	2289.28	184.55	803.88	-4.84607		138	CIMG_02433	EAS37079	protein_coding	valid	proximal	stable	bidirectional	SS
TSS-supercont3.3:3997948-3998098,-	supercont3.3	3997948	3998098	-	72.4	0.387	72.4	15.45	0	other		2.15769	6.19771	1.4	-5.20604	2093.87	371.83	13.52	-4.83494		1469	CIMG_07455	EAS28709	protein_coding	valid	distal	unstable	bidirectional	US
TSS-supercont3.2:983739-983889,+	supercont3.2	983739	983889	+	241	0.886	240.57	72.73	0	tss	EAS30346	1.71212	7.9163	429.92	0.764695	6875.64	2719.15	1238.93	-4.83119		-14	CIMG_05825	EAS30346	protein_coding	valid	proximal	stable	bidirectional	SS	231	ACTGTGAGT
TSS-supercont3.6:3089611-3089761,+	supercont3.6	3089611	3089761	+	62.7	0.935	63.06	23.64	20.05	tss	EAS33132	1.37842	1.6056	190.25	1.5605	1821	272.73	35.9	-4.82996		42	CIMG_11269	EAS33132	protein_coding	valid	proximal	stable	bidirectional	SS	80	TAAGTACGT
TSS-supercont3.4:2760350-2760500,+	supercont3.4	2760350	2760500	+	25.3	0.88	25.3	18.18	7.46	otherExonBidirectional	EAS34217	0.45546	1.63633	51.29	0.755664	745.84	134.55	2.33	-4.82766		380	CIMG_05241	EAS34217	protein_coding	valid	proximal	stable	bidirectional	SS
TSS-supercont3.6:740761-740911,-	supercont3.6	740761	740911	-	66.2	0.612	66.18	10	0	other		2.61053	6.06996	0.47	-5.51414	1906.63	313.64	35.44	-4.82761		1446	CIMG_03212	EAS32188	protein_coding	valid	distal	unstable	bidirectional	US
TSS-supercont3.1:2157438-2157588,+	supercont3.1	2157438	2157588	+	23	0.583	22.97	0.91	2.33	tssAntisense	EAS36953	3.64959	2.84764	37.77	0.647512	676.94	119.09	270.91	-4.82186		-208	CIMG_02307	EAS36953	protein_coding	valid	proximal	stable	bidirectional	SS
TSS-supercont3.6:2795607-2795757,-	supercont3.6	2795607	2795757	-	14.4	0.737	14.4	3.64	0.93	tss	EAS33005	1.73073	2.99626	69.94	1.99959	434.03	204.55	412.67	-4.82011		141	CIMG_04029	EAS33005	protein_coding	valid	proximal	stable	bidirectional	SS	1088	AAGGTGCGT
TSS-supercont3.2:4609234-4609384,+	supercont3.2	4609234	4609384	+	40.1	0.972	37.37	3.64	3.73	tssAntisense	EAS31747	3.04778	3.02007	6.99	-3.04642	1075.55	275.46	350.18	-4.81029		-344	CIMG_07226	EAS31747	protein_coding	valid	proximal	stable	bidirectional	SS
TSS-supercont3.3:1995994-1996144,-	supercont3.3	1995994	1996144	-	1460.1	0.952	1460.14	307.28	0.47	other		2.24478	9.95706	2639.2	0.136411	40746.6	8111.99	8541.98	-4.80155		-1065	CIMG_08208	EAS29462	protein_coding	valid	distal	stable	bidirectional	SS
TSS-supercont3.6:989579-989729,-	supercont3.6	989579	989729	-	103.2	0.917	103.16	37.27	0	tssAntisense	EAS32281	1.44452	6.70266	6.99	-3.70985	2896.15	462.74	2639.67	-4.79776		-201	CIMG_03305	EAS32281	protein_coding	valid	proximal	stable	bidirectional	SS
TSS-supercont3.5:2405811-2405961,-	supercont3.5	2405811	2405961	-	19.1	0.88	19.07	5.45	9.33	tssAntisense	EAS28049	1.63767	0.9582	145.95	2.63969	556.26	65.46	109.11	-4.79524		-270	CIMG_09253	EAS28049	protein_coding	valid	proximal	stable	bidirectional	SS
TSS-supercont3.3:3212833-3212983,-	supercont3.3	3212833	3212983	-	269.4	0.416	268.98	70.91	0.93	tssAntisense	EAS28996	1.90859	7.12811	11.66	-4.44538	7473.94	31618	259.26	-4.79114		-113	CIMG_07742	EAS28996	protein_coding	valid	proximal	stable	bidirectional	SS
TSS-supercont3.1:6087449-6087599,+	supercont3.1	6087449	6087599	+	228.1	0.477	228.11	60.91	0.93	tssAntisense	EAS35558	1.8878	6.8913	20.52	-3.41964	6292.9	1067.3	3561.99	-4.77984		-168	CIMG_00912	EAS35558	protein_coding	valid	proximal	stable	bidirectional	SS
TSS-supercont3.3:2940919-2941069,+	supercont3.3	2940919	2941069	+	14.8	0.293	14.79	1.82	0	other		2.48524	3.98094	0.47	-3.52825	432.09	133.64	93.72	-4.77758		-419	CIMG_07829	EAS29083	protein_coding	valid	proximal	unstable	bidirectional	US
TSS-supercont3.1:3935738-3935888,-	supercont3.1	3935738	3935888	-	60.3	0.752	59.17	19.09	0	tssAntisense	EAS36363	1.58257	5.91097	4.66	-4.57087	1640.76	191.82	681.25	-4.77006		-199	CIMG_01717	EAS36363	protein_coding	valid	proximal	stable	bidirectional	SS
TSS-supercont3.2:5088219-5088369,+	supercont3.2	5088219	5088369	+	31.9	0.495	30.36	10	0	other		1.51142	4.97085	0.93	-4.99016	852.89	132.73	1.87	-4.76705		-518	CIMG_07346	EAS31867	protein_coding	valid	distal	unstable	bidirectional	UU
TSS-supercont3.5:2096323-2096473,+	supercont3.5	2096323	2096473	+	53.3	0.862	36.59	27.27	19.12	tss	EAS27944	0.411077	0.901719	88.6	0.621984	1010.54	165.46	11.66	-4.75006		-221	CIMG_09148	EAS27944	protein_coding	valid	proximal	stable	bidirectional	SS	309	ACAGTAAGT
TSS-supercont3.5:1289994-1290144,-	supercont3.5	1289994	1290144	-	19.1	0.491	15.18	0.91	0	tssAntisense	EAS27709	3.08257	4.01614	0	-4.60644	434.03	88.18	318.01	-4.74883		-183	CIMG_10314	EAS27709	protein_coding	valid	proximal	unstable	bidirectional	US
TSS-supercont3.4:2387986-2388136,+	supercont3.4	2387986	2388136	+	13.6	0.622	13.62	1.82	0	other		2.37418	3.86987	2.33	-2.77544	391.21	57.27	2.33	-4.74561		3051	CIMG_13424	KJF61108	protein_coding	valid	distal	stable	bidirectional	SS
TSS-supercont3.6:3385538-3385688,+	supercont3.6	3385538	3385688	+	23.7	0.887	23.75	4.55	0	tssAntisense	EAS33236	2.15687	4.62936	0.47	-4.51886	657.08	132.73	1.87	-4.73276		316	CIMG_13783	EAS33236	protein_coding	valid	proximal	unstable	bidirectional	UU
TSS-supercont3.1:6712824-6712974,+	supercont3.1	6712824	6712974	+	12.5	0.697	12.46	1.82	2.33	otherExonBidirectional	EAS35333	2.25491	2.01508	24.71	0.703318	354.62	86.37	28.44	-4.72359		544	CIMG_00687	EAS35333	protein_coding	valid	distal	stable	bidirectional	SS
TSS-supercont3.4:1516016-1516166,-	supercont3.4	1516016	1516166	-	68.1	0.92	54.5	30	3.26	tssAntisense	EAS33795	0.84022	3.70356	13.06	-3.26649	1463.26	216.37	389.82	-4.72154		161	CIMG_04819	EAS33795	protein_coding	valid	proximal	stable	bidirectional	SS
TSS-supercont3.3:2707430-2707580,+	supercont3.3	2707430	2707580	+	39.7	0.786	39.71	7.27	0	tss	EAS29186	2.29942	5.34731	96.52	1.19315	1065.82	163.64	1.87	-4.71179		-252	CIMG_07932	EAS29186	protein_coding	valid	proximal	stable	bidirectional	SU
TSS-supercont3.1:4451131-4451281,-	supercont3.1	4451131	4451281	-	69.3	0.883	69.29	17.27	0.47	tss	EAS36170	1.94384	5.57943	71.81	0.0348959	1840.85	286.37	929.78	-4.71169		5	CIMG_01524	EAS36170	protein_coding	valid	proximal	stable	bidirectional	SS	959	CATGTGAGA
TSS-supercont3.1:6160692-6160842,-	supercont3.1	6160692	6160842	-	23.7	0.789	11.68	1.82	0.93	other		2.16879	2.71588	0.93	-3.63456	330.49	50.91	1.4	-4.70834		6990	CIMG_00896	EAS35542	protein_coding	valid	distal	unstable	bidirectional	UU
TSS-supercont3.5:3057157-3057307,+	supercont3.5	3057157	3057307	+	23	0.683	22.19	8.18	0	tssAntisense	EAS28302	1.33694	4.53543	6.06	-1.83167	604.53	139.09	1846.51	-4.70662		-202	CIMG_09506	EAS28302	protein_coding	valid	proximal	stable	bidirectional	SS
TSS-supercont3.4:1102827-1102977,-	supercont3.4	1102827	1102977	-	163.5	0.453	155.71	36.36	0	other		2.06853	7.29195	10.26	-4.07809	4088.09	639.1	276.04	-4.70561		-789	CIMG_04662	KJF61013	protein_coding	valid	distal	stable	bidirectional	SS
TSS-supercont3.2:1026062-1026212,-	supercont3.2	1026062	1026212	-	31.1	0.816	22.97	4.55	1.4	other		2.11067	3.32012	5.13	-2.81172	617.77	84.55	1.87	-4.6901		-646	CIMG_12996	EAS30367	protein_coding	valid	distal	stable	bidirectional	SU
TSS-supercont3.2:4473311-4473461,-	supercont3.2	4473311	4473461	-	8.17	0.5	7.79	5.45	16.32	tss	EAS31689	0.446564	-0.978504	258.32	4.49377	224.22	40	26.58	-4.67933		231	CIMG_07168	EAS31689	protein_coding	valid	proximal	stable	bidirectional	SS	-145	AAGGTATGG
TSS-supercont3.4:1950669-1950819,+	supercont3.4	1950669	1950819	+	42.8	0.619	42.82	9.09	0	other		2.11866	5.45352	0.93	-4.54293	1120.31	180	97.45	-4.67745		1668	CIMG_04966	EAS33942	protein_coding	valid	distal	unstable	bidirectional	US
TSS-supercont3.1:437426-437576,+	supercont3.1	437426	437576	+	24.9	0.769	24.91	6.36	0	other		1.81573	4.69544	1.87	-3.46763	660.2	75.46	1.4	-4.67351		-1317	CIMG_12596	EAS27142	protein_coding	valid	distal	unstable	bidirectional	UU
TSS-supercont3.2:3369066-3369216,+	supercont3.2	3369066	3369216	+	32.7	0.644	32.31	7.27	0.93	tss	EAS31258	2.01	4.10928	18.19	-0.845405	848.99	218.19	39.63	-4.67342		-5	CIMG_06737	EAS31258	protein_coding	valid	proximal	stable	bidirectional	SS	928	TGGGTAAGT
TSS-supercont3.4:1702188-1702338,-	supercont3.4	1702188	1702338	-	20.2	0.849	20.24	21.82	33.57	firstExon	EAS33850	-0.103515	-0.702737	94.66	1.68212	539.53	99.09	12.12	-4.66952		357	CIMG_04874	EAS33850	protein_coding	valid	proximal	stable	bidirectional	SS
TSS-supercont3.2:1888112-1888262,-	supercont3.2	1888112	1888262	-	16.7	0.711	15.96	3.64	0.47	other		1.86994	3.52825	0.93	-4.29857	428.58	83.64	5.6	-4.66272		-978	CIMG_11694	KJF60523	protein_coding	valid	distal	unstable	bidirectional	US
TSS-supercont3.3:3088097-3088247,-	supercont3.3	3088097	3088247	-	20.6	0.926	20.63	6.36	0.93	other		1.55526	3.48636	13.99	-0.529033	545.36	132.73	11.19	-4.65875		-737	CIMG_13306	KJF60892	protein_coding	valid	distal	stable	bidirectional	SS
TSS-supercont3.4:397177-397327,-	supercont3.4	397177	397327	-	29.2	0.545	29.2	9.09	0	other		1.58162	4.91648	0.93	-4.71901	756.74	111.82	87.2	-4.64908		-491	CIMG_13355	KJF60966	protein_coding	valid	proximal	unstable	bidirectional	US
TSS-supercont3.3:3825288-3825438,-	supercont3.3	3825288	3825438	-	23.7	0.773	23.75	10	0.47	tssAntisense	EAS28754	1.16993	4.07354	19.12	-0.342998	618.55	214.55	1836.72	-4.64572		-228	CIMG_07500	EAS28754	protein_coding	valid	proximal	stable	bidirectional	SS
TSS-supercont3.4:2051204-2051354,-	supercont3.4	2051204	2051354	-	29.6	0.649	29.58	12.73	0	tssAntisense	EAS33978	1.15526	4.93452	3.73	-2.86585	759.85	99.09	251.8	-4.63695		-165	CIMG_05002	EAS33978	protein_coding	valid	proximal	stable	bidirectional	SS
TSS-supercont3.6:2281997-2282147,-	supercont3.6	2281997	2282147	-	78.2	0.574	78.24	19.09	0.47	tssAntisense	EAS32797	1.97975	5.75234	52.22	-0.68345	1970.08	320.92	3984.45	-4.63661		-239	CIMG_03821	EAS32797	protein_coding	valid	proximal	stable	bidirectional	SS
TSS-supercont3.2:4370729-4370879,+	supercont3.2	4370729	4370879	+	170.5	0.624	170.5	28.18	0.93	singleExon	EAS31648	2.55516	6.47346	145.02	-0.241851	4223.56	586.38	1703.36	-4.62252		-35	CIMG_07127	EAS31648	protein_coding	valid	proximal	stable	bidirectional	SS
TSS-supercont3.1:7620542-7620692,-	supercont3.1	7620542	7620692	-	9.34	0.815	9.34	0	1.4	tss	KJF60337	3.37016	2.10713	5.13	-0.859198	251.47	40.91	43.37	-4.6098		-188	CIMG_00306	EAS34952	protein_coding	valid	proximal	stable	bidirectional	SS	-112	CCGGTTCGC
TSS-supercont3.4:2427148-2427298,+	supercont3.4	2427148	2427298	+	18.3	0.533	17.91	4.55	0	other		1.76859	4.24108	0.93	-3.32193	459.73	152.73	9.79	-4.6067		9389	CIMG_13425	EAS34118	protein_coding	valid	distal	unstable	bidirectional	US
TSS-supercont3.5:7228-7378,-	supercont3.5	7228	7378	-	8.17	0.538	7.4	0.91	0	singleExon	ENSRNAT049942509	2.13682	3.07039	0.47	-3.15237	202.42	749.11	0	-4.59793	LSU_rRNA_eukarya	1724	ENSRNAG049942509	ENSRNAT049942509	rRNA	valid	distal	unstable	bidirectional	UU
TSS-supercont3.2:4030541-4030691,-	supercont3.2	4030541	4030691	-	9.34	0.913	9.34	2.73	0.93	other		1.47099	2.42156	4.66	-1.93416	247.96	60	5.13	-4.58961		-491	CIMG_06987	EAS31508	protein_coding	valid	proximal	stable	bidirectional	SS
TSS-supercont3.1:2424878-2425028,+	supercont3.1	2424878	2425028	+	36.2	0.617	36.2	10	2.8	tssAntisense	EAS36855	1.7578	3.29123	36.84	-0.00532782	892.2	167.28	1.4	-4.58561		-83	CIMG_02209	EAS36855	protein_coding	valid	proximal	stable	bidirectional	SU
TSS-supercont3.2:819990-820140,-	supercont3.2	819990	820140	-	44.8	0.946	44.77	15.45	0	tssAntisense	EAS30286	1.47631	5.51633	1.4	-4.94232	1097.74	387.28	289.1	-4.5853		101	CIMG_05765	EAS30286	protein_coding	valid	proximal	unstable	bidirectional	US
TSS-supercont3.2:3396238-3396388,-	supercont3.2	3396238	3396388	-	12.1	0.816	10.12	1.82	0	other		1.97939	3.47508	2.33	-3.5979	265.09	78.18	13.99	-4.58069		-889	CIMG_06748	EAS31269	protein_coding	valid	distal	stable	bidirectional	SS
TSS-supercont3.4:2717742-2717892,+	supercont3.4	2717742	2717892	+	7.01	0.526	7.01	1.82	0.93	otherExonBidirectional	EAS34199	1.50611	2.0532	15.85	0.877755	190.35	40.91	11.19	-4.57827		371	CIMG_05223	EAS34199	protein_coding	valid	proximal	stable	bidirectional	SS
TSS-supercont3.4:1861860-1862010,-	supercont3.4	1861860	1862010	-	34.6	0.245	34.64	6.36	2.33	tss	ENSRNAT049942477	2.27572	3.4199	20.98	-1.10626	846.66	7695.62	0.47	-4.57192		-164	CIMG_15088	CIMG_15088-1	tRNA	valid	proximal	stable	bidirectional	SU
TSS-supercont3.5:2460443-2460593,-	supercont3.5	2460443	2460593	-	31.9	0.727	30.36	4.55	7.93	tss	EAS28070	2.49837	1.81219	96.99	1.35266	741.94	149.09	193.51	-4.56625		3	CIMG_09274	EAS28070	protein_coding	valid	proximal	stable	bidirectional	SS	154	AATGTGAGA
TSS-supercont3.1:7389908-7390058,+	supercont3.1	7389908	7390058	+	22.6	0.387	20.24	5.45	0.93	tssAntisense	EAS35047	1.71941	3.46011	30.78	0.430555	502.16	674.56	416.86	-4.56616		-167	CIMG_00401	EAS35047	protein_coding	valid	proximal	stable	bidirectional	SS
TSS-supercont3.5:2796195-2796345,-	supercont3.5	2796195	2796345	-	65	0.665	64.62	24.55	1.87	other		1.36081	4.51501	7.46	-6.27806	1546.95	273.64	154.34	-4.56008		-434	CIMG_15105	CIMG_15105-1	tRNA	valid	proximal	stable	bidirectional	SS
TSS-supercont3.1:2631747-2631897,-	supercont3.1	2631747	2631897	-	38.1	0.535	29.97	2.73	0.47	other		3.05362	4.39698	1.87	-5.16531	727.93	99.09	0	-4.55684		4500	CIMG_02147	KJF60061	protein_coding	valid	distal	unstable	bidirectional	UU
TSS-supercont3.3:2117205-2117355,-	supercont3.3	2117205	2117355	-	130	0.264	115.22	31.82	0.93	tss	EAS29411	1.82421	5.91211	6.06	-4.33707	2732.27	723.65	60.62	-4.5557		-77	CIMG_08157	EAS29411	protein_coding	valid	proximal	stable	bidirectional	SS	386	GGGGTAAGC
TSS-supercont3.1:6441942-6442092,+	supercont3.1	6441942	6442092	+	22.6	0.559	22.58	2.73	0	tssAntisense	EAS35436	2.66032	4.55949	0.47	-4.02734	552.76	87.27	111.44	-4.55363		-193	CIMG_00790	EAS35436	protein_coding	valid	proximal	unstable	bidirectional	US
TSS-supercont3.3:1577719-1577869,+	supercont3.3	1577719	1577869	+	78.6	0.922	55.67	14.55	1.4	other		1.86567	4.56148	3.26	-5.54679	1327.79	336.37	4.66	-4.55138		952	CIMG_13232	KJF60791	protein_coding	valid	distal	stable	bidirectional	SS
TSS-supercont3.4:560217-560367,-	supercont3.4	560217	560367	-	24.5	0.231	16.35	5.45	2.8	other		1.42756	2.19086	5.6	-2.09771	405.62	124.55	7.93	-4.55067		-1073	CIMG_04454	EAS33430	protein_coding	valid	distal	stable	bidirectional	SS
TSS-supercont3.2:2105063-2105213,+	supercont3.2	2105063	2105213	+	26.5	0.944	26.86	8.18	0	tss	ENSRNAT049942443	1.60163	4.80012	19.58	-3.73423	651.63	7924.72	0	-4.55		-132	CIMG_15048	CIMG_15048-1	tRNA	valid	proximal	stable	bidirectional	SU
TSS-supercont3.2:1836159-1836309,-	supercont3.2	1836159	1836309	-	13.6	0.514	13.62	1.82	1.4	tss	EAS30674	2.37418	2.60684	66.68	1.99659	340.61	60	13.06	-4.54633		-174	CIMG_06153	EAS30674	protein_coding	valid	proximal	stable	bidirectional	SS	385	TGGGTGAGT
TSS-supercont3.6:2232435-2232585,-	supercont3.6	2232435	2232585	-	19.5	0.519	17.13	3.64	1.4	tssAntisense	EAS32778	1.96618	2.91727	9.79	-1.7238	421.97	109.09	168.8	-4.5441		-309	CIMG_03802	EAS32778	protein_coding	valid	proximal	stable	bidirectional	SS
TSS-supercont3.2:1651032-1651182,+	supercont3.2	1651032	1651182	+	114.8	0.351	114.06	30	0	tssAntisense	EAS30604	1.89205	6.84624	62.02	-1.02553	2678.55	418.19	1324.27	-4.54153		-252	CIMG_06083	EAS30604	protein_coding	valid	proximal	stable	bidirectional	SS
TSS-supercont3.3:3834914-3835064,+	supercont3.3	3834914	3835064	+	17.9	0.852	15.96	6.36	5.13	tss	EAS28749	1.20436	1.46818	53.62	1.38938	393.55	69.09	7.93	-4.54		-224	CIMG_07495	EAS28749	protein_coding	valid	proximal	stable	bidirectional	SS	1495	ATTGTATGT
TSS-supercont3.6:1246792-1246942,-	supercont3.6	1246792	1246942	-	23	0.302	22.97	1.82	0	tss	EAS32380	3.08746	4.58316	127.3	2.28639	554.32	93.64	9.33	-4.53402		-38	CIMG_03404	EAS32380	protein_coding	valid	proximal	stable	bidirectional	SS	296	CCGGTCAGT
TSS-supercont3.4:1898137-1898287,+	supercont3.4	1898137	1898287	+	72.4	0.408	54.89	18.18	0	other		1.54299	5.80452	2.8	-5.28101	1286.14	240.01	882.69	-4.52543		-415	CIMG_04945	EAS33921	protein_coding	valid	proximal	stable	bidirectional	SS
TSS-supercont3.6:499503-499653,+	supercont3.6	499503	499653	+	90.7	0.671	90.7	19.09	0	tssAntisense	EAS32089	2.19044	6.51885	0	-6.51885	2084.92	472.74	1166.66	-4.50762		-229	CIMG_03113	EAS32089	protein_coding	valid	proximal	unstable	bidirectional	US
TSS-supercont3.1:1195602-1195752,+	supercont3.1	1195602	1195752	+	65	0.477	57.22	26.36	2.33	tss	EAS37339	1.08945	4.12792	36.84	-1.02326	1322.73	348.19	6.53	-4.50695		-263	CIMG_02693	EAS37339	protein_coding	valid	proximal	stable	bidirectional	SS	1690	TGGGTGAGT
TSS-supercont3.3:1367293-1367443,+	supercont3.3	1367293	1367443	+	14.4	0.717	10.9	0.91	0	tss	KJF60774	2.63932	3.57289	1.87	-3.03844	268.59	40.91	2.8	-4.50173		-35	CIMG_13210	KJF60774	protein_coding	valid	proximal	unstable	bidirectional	US	38	TGAGTTAGT
TSS-supercont3.5:507347-507497,-	supercont3.5	507347	507497	-	129.2	0.464	85.64	44.55	0.93	other		0.927582	5.48836	3.73	-5.07494	1957.63	579.1	28.91	-4.49867		1112	CIMG_13532	KJF61239	protein_coding	valid	distal	stable	bidirectional	SS
TSS-supercont3.4:216094-216244,-	supercont3.4	216094	216244	-	24.9	0.662	24.91	8.18	0	tssAntisense	EAS33281	1.49694	4.69544	8.39	-2.95137	584.68	90	275.11	-4.49853		-181	CIMG_04305	EAS33281	protein_coding	valid	proximal	stable	bidirectional	SS
TSS-supercont3.2:5074150-5074300,+	supercont3.2	5074150	5074300	+	20.2	0.724	20.24	6.36	0	tssAntisense	EAS31859	1.52901	4.40871	0.93	-4.17531	478.02	157.28	230.81	-4.49523		71	CIMG_07338	EAS31859	protein_coding	valid	proximal	unstable	bidirectional	US
TSS-supercont3.3:3713847-3713997,+	supercont3.3	3713847	3713997	+	29.6	0.753	29.58	14.55	0	other		0.975674	4.93452	23.31	-0.628799	688.61	121.82	0.47	-4.49512		2235	CIMG_07538	KJF60926	protein_coding	valid	distal	stable	bidirectional	SU
TSS-supercont3.1:7713013-7713163,+	supercont3.1	7713013	7713163	+	38.9	0.857	38.93	10	0.93	tssAntisense	EAS34915	1.85997	4.3708	12.12	-2.44537	895.32	198.19	271.38	-4.48847		-277	CIMG_00269	EAS34915	protein_coding	valid	proximal	stable	bidirectional	SS
TSS-supercont3.6:1897730-1897880,+	supercont3.6	1897730	1897880	+	8.95	0.731	8.95	6.36	0.47	tssAntisense	EAS32650	0.434991	2.75888	1.87	-2.22956	222.27	65.46	497.53	-4.48795		-110	CIMG_03674	EAS32650	protein_coding	valid	proximal	unstable	bidirectional	US
TSS-supercont3.3:2861833-2861983,+	supercont3.3	2861833	2861983	+	31.1	0.872	30.75	9.09	0.93	tss	KJF60873	1.65383	4.04008	13.52	-1.77404	711.19	153.64	14.92	-4.48743		-263	CIMG_13292	KJF60873	protein_coding	valid	proximal	stable	bidirectional	SS	365	GAGGTTGGT
TSS-supercont3.2:2889245-2889395,-	supercont3.2	2889245	2889395	-	409.9	0.377	409.51	88.18	0	other		2.20263	8.68127	39.17	-3.37361	9187.5	5038.29	7988.96	-4.48434		1214	CIMG_06547	EAS31068	protein_coding	valid	distal	stable	bidirectional	SS
TSS-supercont3.1:3599208-3599358,-	supercont3.1	3599208	3599358	-	15.2	0.619	15.18	4.55	0	tssAntisense	EAS36490	1.54365	4.01614	3.73	-1.80866	360.85	80.91	107.25	-4.48311		-218	CIMG_01844	EAS36490	protein_coding	valid	proximal	stable	bidirectional	SS
TSS-supercont3.1:6252715-6252865,+	supercont3.1	6252715	6252865	+	31.9	0.619	31.92	10.91	0	tssAntisense	EAS35507	1.46679	5.04089	9.33	-1.73892	734.16	173.64	597.32	-4.48102		-260	CIMG_00861	EAS35507	protein_coding	valid	proximal	stable	bidirectional	SS
TSS-supercont3.1:2781898-2782048,-	supercont3.1	2781898	2782048	-	63.1	0.933	63.06	29.09	6.06	tssAntisense	EAS36771	1.09014	3.18168	24.71	-2.11224	1428.61	258.19	268.58	-4.48005		117	CIMG_02125	EAS36771	protein_coding	valid	proximal	stable	bidirectional	SS
TSS-supercont3.3:919304-919454,-	supercont3.3	919304	919454	-	7.01	0.444	6.23	0	0	other		2.854	2.854	0	-3.57289	159.99	23.64	3.26	-4.47683		13273	CIMG_08586	EAS29840	protein_coding	valid	distal	unstable	bidirectional	US
TSS-supercont3.2:395256-395406,-	supercont3.2	395256	395406	-	30.8	0.972	29.58	6.36	0	other		2.05481	4.93452	2.33	-3.7051	678.88	139.09	3.26	-4.47462		-1135	CIMG_12957	KJF60421	protein_coding	valid	distal	stable	bidirectional	SS
TSS-supercont3.2:4603817-4603967,-	supercont3.2	4603817	4603967	-	31.1	0.47	24.52	20	10.72	other		0.281239	1.12266	12.12	-1.85068	565.61	116.37	246.2	-4.47266		-473	CIMG_07225	EAS31746	protein_coding	valid	proximal	stable	bidirectional	SS
TSS-supercont3.6:110517-110667,+	supercont3.6	110517	110667	+	26.9	0.929	28.81	0.91	0.47	other		3.96415	4.34191	17.25	-1.44419	660.2	73.64	40.1	-4.47122		4943	CIMG_13662	EAS31946	protein_coding	valid	distal	stable	bidirectional	SS
TSS-supercont3.6:2761157-2761307,-	supercont3.6	2761157	2761307	-	124.2	0.488	124.18	30	12.59	tss	EAS32993	2.01366	3.20339	251.33	0.958466	2770.81	549.1	2946.96	-4.46875		48	CIMG_04017	EAS32993	protein_coding	valid	proximal	stable	bidirectional	SS	319	GAGGTGTGC
TSS-supercont3.1:6265173-6265323,-	supercont3.1	6265173	6265323	-	31.9	0.357	31.14	10	0	other		1.54687	5.0063	81.13	1.28516	706.91	165.46	5.6	-4.46112		-901	CIMG_00853	KJF60259	protein_coding	valid	distal	stable	bidirectional	SS
TSS-supercont3.1:2330096-2330246,+	supercont3.1	2330096	2330246	+	14.8	0.769	14.79	1.82	0	tssAntisense	EAS36887	2.48524	3.98094	0	-4.11686	346.45	57.27	69.01	-4.45972		-204	CIMG_02241	EAS36887	protein_coding	valid	proximal	unstable	bidirectional	US
TSS-supercont3.2:2715820-2715970,+	supercont3.2	2715820	2715970	+	84.9	0.409	67.73	15.45	0	tssAntisense	EAS30994	2.06285	6.10287	12.12	-3.23151	1509.58	401.83	2670.91	-4.45802		-124	CIMG_06473	EAS30994	protein_coding	valid	proximal	stable	bidirectional	SS
TSS-supercont3.2:2325306-2325456,+	supercont3.2	2325306	2325456	+	20.2	0.709	14.79	13.64	0	other	na	0.109096	3.98094	0.93	-4.81508	344.89	135.46	80.67	-4.45323		413	CIMG_06324	EAS30845	protein_coding	valid	proximal	unstable	bidirectional	US
TSS-supercont3.4:3245912-3246062,-	supercont3.4	3245912	3246062	-	13.2	0.857	13.24	7.27	0	tssAntisense	EAS34379	0.78399	3.83188	1.87	-2.3868	310.64	71.82	110.98	-4.45186		-186	CIMG_05403	EAS34379	protein_coding	valid	proximal	unstable	bidirectional	US
TSS-supercont3.1:6946114-6946264,+	supercont3.1	6946114	6946264	+	13.6	0.462	12.46	2.73	0.47	tssAntisense	KJF60290	1.85143	3.19479	0.93	-2.92127	292.73	278.19	69.94	-4.44774		-48	CIMG_12856	KJF60290	protein_coding	valid	proximal	unstable	bidirectional	US
TSS-supercont3.6:2537411-2537561,+	supercont3.6	2537411	2537561	+	49	0.538	49.05	10	0	tssAntisense	EAS32898	2.18587	5.6453	1.87	-4.13545	1089.17	265.46	3896.79	-4.44504		-131	CIMG_03922	EAS32898	protein_coding	valid	proximal	unstable	bidirectional	US
TSS-supercont3.1:7588476-7588626,-	supercont3.1	7588476	7588626	-	53.7	0.7	49.05	2.73	0	tss	EAS34965	3.74612	5.6453	17.72	-2.48154	1080.22	204.55	19.58	-4.43315		121	CIMG_00319	EAS34965	protein_coding	valid	proximal	stable	bidirectional	SS	-91	GTGGTAAGT
TSS-supercont3.2:508880-509030,-	supercont3.2	508880	509030	-	51.8	0.956	52.16	10.91	0	tssAntisense	EAS28486	2.15817	5.73227	0.47	-6.20494	1147.17	287.28	267.65	-4.43285		-341	CIMG_09690	EAS28486	protein_coding	valid	proximal	unstable	bidirectional	US
TSS-supercont3.1:2301440-2301590,+	supercont3.1	2301440	2301590	+	9.73	0.5	9.73	1.82	0	tssAntisense	EAS36898	1.92788	3.42358	0	-3.75061	228.89	40	265.79	-4.42122		268	CIMG_02252	EAS36898	protein_coding	valid	proximal	unstable	bidirectional	US
TSS-supercont3.4:107650-107800,+	supercont3.4	107650	107800	+	30.4	0.989	30.36	1.82	0	other		3.47516	4.97085	1.4	-4.2894	669.93	161.82	4.2	-4.41916		6067	CIMG_13350	EAS33255	protein_coding	valid	distal	unstable	bidirectional	US
TSS-supercont3.3:3913515-3913665,-	supercont3.3	3913515	3913665	-	19.9	0.875	12.85	0.91	0.47	other		2.85824	3.236	1.4	-3.32012	293.9	87.27	24.25	-4.41227		5950	CIMG_07479	EAS28733	protein_coding	valid	distal	unstable	bidirectional	US
TSS-supercont3.3:4290064-4290214,-	supercont3.3	4290064	4290214	-	17.5	0.43	8.95	3.64	0.93	tssAntisense	EAS28665	1.10057	2.3661	1.87	-3.66561	209.43	33.64	3.26	-4.4025		1	CIMG_13345	EAS28665	protein_coding	valid	proximal	unstable	bidirectional	US
TSS-supercont3.1:4775061-4775211,-	supercont3.1	4775061	4775211	-	14.8	0.341	14.79	2.73	0.47	tssAntisense	EAS36052	2.08176	3.42512	1.87	-2.83368	332.43	97.27	47.1	-4.4003		-127	CIMG_01406	EAS36052	protein_coding	valid	proximal	unstable	bidirectional	US
TSS-supercont3.5:1921663-1921813,+	supercont3.5	1921663	1921813	+	16.7	0.409	15.57	2.73	0.93	other		2.15133	3.1019	89.53	-0.691475	348.01	130.91	0.93	-4.39662		-405	CIMG_09084	EAS27880	protein_coding	valid	proximal	stable	bidirectional	SU
TSS-supercont3.3:3003463-3003613,+	supercont3.3	3003463	3003613	+	9.34	0.96	6.23	0.91	0	other		1.92042	2.854	0.93	-2.75959	149.87	45.46	13.06	-4.38317		1340	CIMG_07807	EAS29061	protein_coding	valid	distal	unstable	bidirectional	US
TSS-supercont3.3:1207530-1207680,-	supercont3.3	1207530	1207680	-	24.9	0.569	24.91	4.55	0	other		2.22295	4.69544	0.47	-4.18241	536.02	106.37	43.37	-4.37339		-445	CIMG_08476	EAS29730	protein_coding	valid	proximal	unstable	bidirectional	US
TSS-supercont3.3:1223902-1224052,+	supercont3.3	1223902	1224052	+	56.1	0.788	55.67	11.82	13.52	singleExon	KJF60760	2.14419	1.96454	109.11	0.929055	1166.25	278.19	111.91	-4.36438		16	CIMG_12180	KJF60760	protein_coding	valid	proximal	stable	bidirectional	SS
TSS-supercont3.2:4206562-4206712,+	supercont3.2	4206562	4206712	+	28.4	0.138	28.03	5.45	0.47	singleExon	EAS31583	2.17017	4.30366	13.52	-1.03775	595.97	142.73	112.84	-4.36204		-1039	CIMG_07061	EAS31582	protein_coding	valid	distal	stable	bidirectional	SS
TSS-supercont3.5:1031547-1031697,+	supercont3.5	1031547	1031697	+	11.7	0.484	11.68	2.73	0	other		1.76531	3.66448	2.8	-1.78219	259.64	60.91	17.25	-4.36143		482	CIMG_13556	KJF61273	protein_coding	valid	proximal	stable	bidirectional	SS
TSS-supercont3.2:291048-291198,+	supercont3.2	291048	291198	+	10.9	0.552	10.51	3.64	0	other		1.31069	3.52482	9.79	-0.18779	235.51	30	19.58	-4.36094		-1086	CIMG_09755	EAS28551	protein_coding	valid	distal	stable	bidirectional	SS
TSS-supercont3.2:665936-666086,-	supercont3.2	665936	666086	-	28.4	0.963	28.03	11.82	0	other		1.17915	4.85947	17.25	-1.28915	594.02	124.55	19.12	-4.35732		-871	CIMG_12973	KJF60444	protein_coding	valid	distal	stable	bidirectional	SS
TSS-supercont3.1:2445606-2445756,-	supercont3.1	2445606	2445756	-	6.23	0.579	6.23	0.91	0	tssAntisense	EAS36847	1.92042	2.854	0.93	-2.3661	147.14	78.18	67.15	-4.35682		-219	CIMG_02201	EAS36847	protein_coding	valid	proximal	unstable	bidirectional	US
TSS-supercont3.1:7916069-7916219,-	supercont3.1	7916069	7916219	-	99.7	0.858	99.65	37.27	11.19	other		1.39506	3.04558	93.26	-0.100209	2054.56	618.2	13.52	-4.35211		817	CIMG_12898	KJF60357	protein_coding	valid	distal	stable	bidirectional	SS
TSS-supercont3.6:3308620-3308770,-	supercont3.6	3308620	3308770	-	117.2	0.725	82.14	13.64	1.87	tssAntisense	KJF61633	2.50563	4.85642	0.93	-5.88783	1694.87	214.55	2132.81	-4.35034		-312	CIMG_04241	KJF61633	protein_coding	valid	proximal	unstable	bidirectional	US
TSS-supercont3.3:3220398-3220548,+	supercont3.3	3220398	3220548	+	67.3	0.33	38.93	30.91	0.93	tssAntisense	EAS28992	0.323464	4.3708	2.33	-5.53108	810.85	320.01	3852.49	-4.34567		293	CIMG_07738	EAS28992	protein_coding	valid	proximal	stable	bidirectional	SS
TSS-supercont3.6:1458269-1458419,-	supercont3.6	1458269	1458419	-	56.1	0.89	56.05	13.64	0.93	tssAntisense	EAS32465	1.96231	4.88555	1.87	-4.3711	1158.07	229.1	161.34	-4.3446		-241	CIMG_03489	EAS32465	protein_coding	valid	proximal	unstable	bidirectional	US
TSS-supercont3.1:1392001-1392151,+	supercont3.1	1392001	1392151	+	174.8	0.624	169.72	24.55	0.47	tss	EAS37257	2.74024	6.85967	150.15	-0.325532	3456.31	643.65	3.26	-4.33995		-227	CIMG_02611	EAS37257	protein_coding	valid	proximal	stable	bidirectional	SS	626	GAGGTGCGT
TSS-supercont3.2:3795962-3796112,+	supercont3.2	3795962	3796112	+	97.3	0.861	97.32	12.73	0.93	tss	EAS31428	2.84015	5.67081	85.8	-0.17979	1986.04	236.37	648.61	-4.33699		-35	CIMG_06907	EAS31428	protein_coding	valid	proximal	stable	bidirectional	SS	565	GGAGTAAGA
TSS-supercont3.3:3868690-3868840,-	supercont3.3	3868690	3868840	-	37.8	0.786	36.59	6.36	0.47	tssAntisense	EAS28738	2.35257	4.67646	0.47	-4.73512	758.68	156.37	75.54	-4.33697		-281	CIMG_07484	EAS28738	protein_coding	valid	proximal	unstable	bidirectional	US
TSS-supercont3.6:1055105-1055255,-	supercont3.6	1055105	1055255	-	14.4	0.872	8.95	0.91	2.33	other		2.38112	1.57917	16.79	0.402388	200.08	41.82	10.26	-4.33693		990	CIMG_03331	EAS32307	protein_coding	valid	distal	stable	bidirectional	SS
TSS-supercont3.6:1326801-1326951,-	supercont3.6	1326801	1326951	-	61.5	0.602	61.5	13.64	0.93	tssAntisense	KJF61498	2.09394	5.01718	6.53	-3.80599	1260.84	289.1	76.01	-4.33553		-193	CIMG_11118	KJF61498	protein_coding	valid	proximal	stable	bidirectional	SS
TSS-supercont3.2:1305402-1305552,-	supercont3.2	1305402	1305552	-	27.2	0.886	26.86	7.27	0	tssAntisense	KJF60486	1.75224	4.80012	4.2	-2.99583	559.38	100.91	151.08	-4.33014		-15	CIMG_11639	KJF60486	protein_coding	valid	proximal	stable	bidirectional	SS
TSS-supercont3.1:298818-298968,+	supercont3.1	298818	298968	+	10.5	0.964	10.51	1.82	0	other		2.02912	3.52482	0	-3.57289	230.45	222.73	0.47	-4.32974		14711	CIMG_12587	EAS27171	protein_coding	valid	distal	unstable	bidirectional	UU
TSS-supercont3.1:8230552-8230702,-	supercont3.1	8230552	8230702	-	32.7	0.346	20.24	0	0	other		4.40871	4.40871	0	-5.23228	424.69	80.91	0.47	-4.32495		-3587	CIMG_12908	EAS34708	protein_coding	valid	distal	unstable	bidirectional	UU
TSS-supercont3.5:1174984-1175134,-	supercont3.5	1174984	1175134	-	19.1	0.706	19.07	5.45	0	tssAntisense	EAS27666	1.63767	4.32697	1.4	-3.2724	400.17	50	217.29	-4.3211		-194	CIMG_10271	EAS27666	protein_coding	valid	proximal	unstable	bidirectional	US
TSS-supercont3.4:1702502-1702652,-	supercont3.4	1702502	1702652	-	55.3	0.718	52.55	15.45	15.85	tss	EAS33850	1.7028	1.66814	123.57	0.583342	1064.65	270.91	211.23	-4.3147		43	CIMG_04874	EAS33850	protein_coding	valid	proximal	stable	bidirectional	SS	861	GAGGTTCGA
TSS-supercont3.1:1636826-1636976,+	supercont3.1	1636826	1636976	+	67	0.707	66.95	18.18	0	otherExonBidirectional	KJF59998	1.82487	6.0864	8.86	-2.80944	1350.76	355.46	3.73	-4.31422		647	CIMG_10969	KJF59998	protein_coding	valid	distal	stable	bidirectional	SS
TSS-supercont3.1:5252194-5252344,-	supercont3.1	5252194	5252344	-	14	0.811	10.9	3.64	0.47	other		1.35876	3.01707	0	-4.18031	234.73	68.18	48.49	-4.3081		-574	CIMG_01229	EAS35875	protein_coding	valid	distal	unstable	bidirectional	US
TSS-supercont3.2:1524766-1524916,-	supercont3.2	1524766	1524916	-	12.5	0.788	11.29	1.82	0.47	other		2.12372	3.0636	0.93	-5.71574	242.12	45.46	87.2	-4.30611		-433	CIMG_13012	KJF60502	protein_coding	valid	proximal	unstable	bidirectional	US
TSS-supercont3.5:1404876-1405026,+	supercont3.5	1404876	1405026	+	17.1	0.326	17.13	3.64	7.93	other		1.96618	1.02165	16.32	-0.536972	354.62	93.64	6.99	-4.29389		16717	CIMG_13563	EAS27728	protein_coding	valid	distal	stable	bidirectional	SS
TSS-supercont3.4:2375405-2375555,+	supercont3.4	2375405	2375555	+	35	0.989	32.7	3.64	0	other		2.86055	5.07468	1.87	-6.05313	657.08	137.28	0	-4.28744		7789	CIMG_05130	EAS34106	protein_coding	valid	distal	unstable	bidirectional	UU
TSS-supercont3.6:3251722-3251872,-	supercont3.6	3251722	3251872	-	21.4	0.607	17.52	2.73	0.47	other		2.31184	3.6552	12.59	-3.11069	360.46	93.64	12.12	-4.28668		-611	CIMG_04216	EAS33192	protein_coding	valid	distal	stable	bidirectional	SS
TSS-supercont3.2:4392262-4392412,+	supercont3.2	4392262	4392412	+	38.9	0.804	29.97	3.64	0	other		2.73867	4.9528	0	-5.42761	601.03	83.64	73.21	-4.28089		-419	CIMG_07136	EAS31657	protein_coding	valid	proximal	unstable	bidirectional	US
TSS-supercont3.4:1586260-1586410,-	supercont3.4	1586260	1586410	-	30.8	0.782	31.14	2.73	0	other		3.10712	5.0063	2.8	-3.0803	622.05	94.55	1.4	-4.27691		-2897	CIMG_13391	KJF61047	protein_coding	valid	distal	stable	bidirectional	SU
TSS-supercont3.5:961363-961513,-	supercont3.5	961363	961513	-	49	0.976	49.05	6.36	1.4	singleExon	EAS27584	2.76559	4.38226	33.57	-0.610197	968.89	252.73	7.46	-4.27638		19	CIMG_10189	EAS27584	protein_coding	valid	proximal	stable	bidirectional	SS
TSS-supercont3.3:1666437-1666587,-	supercont3.3	1666437	1666587	-	169.7	0.83	169.72	20.91	0	tss	EAS29577	2.96197	7.41549	55.02	-2.12228	3296.32	788.2	41.5	-4.27159		-19	CIMG_08323	EAS29577	protein_coding	valid	proximal	stable	bidirectional	SS	725	GTGGTGGGT
TSS-supercont3.3:1852032-1852182,+	supercont3.3	1852032	1852182	+	77.5	0.697	77.46	5.45	3.73	other		3.60459	4.05205	13.06	-2.48751	1500.24	388.19	3.26	-4.25805		820	CIMG_08268	EAS29522	protein_coding	valid	distal	stable	bidirectional	SS
TSS-supercont3.1:7033338-7033488,+	supercont3.1	7033338	7033488	+	180.2	0.959	180.23	53.64	0	other		1.72979	7.50168	2.8	-5.57568	3462.54	714.56	19.12	-4.25635		-1496	CIMG_00549	EAS35195	protein_coding	valid	distal	stable	bidirectional	SS
TSS-supercont3.2:4440701-4440851,-	supercont3.2	4440701	4440851	-	69.7	0.589	69.29	20	0.47	other		1.74293	5.57943	3.26	-4.69548	1341.81	227.28	38.7	-4.25579		916	CIMG_13114	EAS31679	protein_coding	valid	distal	stable	bidirectional	SS
TSS-supercont3.3:1166663-1166813,-	supercont3.3	1166663	1166813	-	35.4	0.856	35.42	4.55	0	other		2.71417	5.18666	19.58	-1.51947	690.95	141.82	52.22	-4.24786		1029	CIMG_08490	EAS29744	protein_coding	valid	distal	stable	bidirectional	SS
TSS-supercont3.2:3515153-3515303,-	supercont3.2	3515153	3515303	-	306.7	0.75	306.74	73.64	12.59	tss	EAS31311	2.04369	4.50109	73.67	-2.16552	5831.62	1354.57	52.69	-4.24436		23	CIMG_06790	EAS31311	protein_coding	valid	proximal	stable	bidirectional	SS	2040	AAGGTAATT
TSS-supercont3.2:3889263-3889413,+	supercont3.2	3889263	3889413	+	17.9	0.939	17.91	1.82	2.8	tss	EAS31461	2.74538	2.31508	48.96	-2.51298	357.35	63.64	48.49	-4.24415		19	CIMG_06940	EAS31461	protein_coding	valid	proximal	stable	bidirectional	SS	1203	CAGGTATCG
TSS-supercont3.6:2530521-2530671,+	supercont3.6	2530521	2530671	+	30	0.875	29.97	6.36	1.4	tss	EAS32896	2.07309	3.68977	146.42	1.3598	585.46	123.64	121.7	-4.24309		-27	CIMG_03919	EAS32895	protein_coding	valid	proximal	stable	bidirectional	SS	304	CCGGTGAGC
TSS-supercont3.2:2094184-2094334,+	supercont3.2	2094184	2094334	+	48.3	0.544	47.88	9.09	0.47	singleExon	EAS30761	2.27632	5.05536	197.24	1.90946	922.56	177.28	215.89	-4.23989		-2	CIMG_06240	EAS30761	protein_coding	valid	proximal	stable	bidirectional	SS
TSS-supercont3.2:4462992-4463142,-	supercont3.2	4462992	4463142	-	60.7	0.72	60.73	9.09	0.47	tssAntisense	EAS31686	2.61305	5.39208	6.06	-3.14612	1156.51	299.1	2283.42	-4.22891		-237	CIMG_07165	EAS31686	protein_coding	valid	proximal	stable	bidirectional	SS
TSS-supercont3.4:1437985-1438135,+	supercont3.4	1437985	1438135	+	10.5	0.613	9.34	1.82	0.47	tss	EAS33763	1.87447	2.81435	26.58	0.701486	192.3	43.64	28.91	-4.22453		-17	CIMG_04787	EAS33763	protein_coding	valid	proximal	stable	bidirectional	SS	932	ACGGTACGT
TSS-supercont3.2:4929324-4929474,+	supercont3.2	4929324	4929474	+	18.7	0.934	19.07	9.09	0	other		0.992114	4.32697	3.73	-3.55258	373.7	129.09	27.51	-4.22262		-920	CIMG_07278	EAS31799	protein_coding	valid	distal	stable	bidirectional	SS
TSS-supercont3.4:2808642-2808792,-	supercont3.4	2808642	2808792	-	12.1	0.531	9.73	6.36	17.25	tss	EAS34236	0.543872	-0.766246	68.54	2.28789	198.92	41.82	92.33	-4.2197		-42	CIMG_05260	EAS34236	protein_coding	valid	proximal	stable	bidirectional	SS	2455	GCCGTGAGT
TSS-supercont3.2:3898720-3898870,-	supercont3.2	3898720	3898870	-	11.3	0.773	10.9	2.73	0	other		1.67371	3.57289	0	-3.66448	220.71	36.36	300.29	-4.21964		-8312	CIMG_13093	EAS31464	protein_coding	valid	distal	unstable	bidirectional	US
TSS-supercont3.1:3396000-3396150,-	supercont3.1	3396000	3396150	-	14.4	0.282	14.4	2.73	0	tssAntisense	EAS36570	2.04568	3.94486	2.33	-2.24542	285.72	56.36	67.61	-4.21864		-178	CIMG_01924	EAS36570	protein_coding	valid	proximal	stable	bidirectional	SS
TSS-supercont3.6:513354-513504,+	supercont3.6	513354	513504	+	18.7	0.704	18.3	1.82	0	tss	KJF61450	2.77483	4.27053	7.46	-1.94304	357.35	90.91	43.83	-4.2147		119	CIMG_03119	EAS32095	protein_coding	valid	proximal	stable	bidirectional	SS
TSS-supercont3.4:2031095-2031245,+	supercont3.4	2031095	2031245	+	408.7	0.857	408.73	60.91	0	tssAntisense	KJF61084	2.72643	8.67853	4.2	-6.30413	7593.84	653.65	2197.16	-4.21227		-174	CIMG_11455	KJF61083	protein_coding	valid	proximal	stable	bidirectional	SS
TSS-supercont3.3:998902-999052,-	supercont3.3	998902	999052	-	35.4	0.511	35.42	14.55	0	tssAntisense	EAS29808	1.22782	5.18666	15.85	-1.24472	671.88	82.73	190.71	-4.20755		-154	CIMG_08554	EAS29808	protein_coding	valid	proximal	stable	bidirectional	SS
TSS-supercont3.5:2557426-2557576,-	supercont3.5	2557426	2557576	-	25.3	0.611	24.91	8.18	0.47	tssAntisense	EAS28109	1.49694	4.13962	2.8	-2.83316	477.63	89.09	69.01	-4.20733		-112	CIMG_09313	EAS28109	protein_coding	valid	proximal	stable	bidirectional	SS
TSS-supercont3.2:5095282-5095432,-	supercont3.2	5095282	5095432	-	111.7	0.664	111.72	30.91	0.47	singleExon	EAS31868	1.82066	6.26078	39.17	-1.50838	2081.03	393.64	22.38	-4.20718		-74	CIMG_07347	EAS31868	protein_coding	valid	proximal	stable	bidirectional	SS
TSS-supercont3.6:268961-269111,-	supercont3.6	268961	269111	-	29.6	0.805	29.58	7.27	5.13	tss	EAS31996	1.88663	2.31863	63.88	0.928425	563.66	138.18	9.79	-4.20672		39	CIMG_03020	EAS31996	protein_coding	valid	proximal	stable	bidirectional	SS	604	ACGGTGAGA
TSS-supercont3.1:2932751-2932901,-	supercont3.1	2932751	2932901	-	54.5	0.355	38.15	7.27	0	tssAntisense	KJF60067	2.24305	5.29094	6.06	-3.44543	721.7	117.28	1.4	-4.20631		-225	CIMG_12718	KJF60067	protein_coding	valid	proximal	stable	bidirectional	SU
TSS-supercont3.2:5105193-5105343,-	supercont3.2	5105193	5105343	-	18.3	0.292	11.68	3.64	0	other		1.45036	3.66448	1.4	-3.06393	232.78	68.18	0.93	-4.20452		-782	CIMG_11954	KJF60696	protein_coding	valid	distal	unstable	bidirectional	UU
TSS-supercont3.5:1959207-1959357,-	supercont3.5	1959207	1959357	-	10.5	0.905	10.51	0.91	0	tssAntisense	EAS27895	2.59124	3.52482	0	-3.70819	210.2	62.73	267.65	-4.19765		-134	CIMG_09099	EAS27895	protein_coding	valid	proximal	unstable	bidirectional	US
TSS-supercont3.2:374374-374524,-	supercont3.2	374374	374524	-	23.4	0.36	15.18	2.73	0	other		2.11696	4.01614	3.26	-3.31037	295.84	62.73	2.8	-4.1974		10462	CIMG_12951	EAS28535	protein_coding	valid	distal	stable	bidirectional	SS
TSS-supercont3.2:436184-436334,+	supercont3.2	436184	436334	+	177.5	0.739	177.51	50	2.8	tssAntisense	EAS28518	1.80744	5.55386	33.57	-2.44797	3239.88	598.19	4570.11	-4.18231		-216	CIMG_09722	EAS28518	protein_coding	valid	proximal	stable	bidirectional	SS
TSS-supercont3.6:134793-134943,+	supercont3.6	134793	134943	+	14	0.211	5.84	0.91	0	other		1.84042	2.774	0.93	-4.19136	123.01	28.18	0.47	-4.18032		321	CIMG_13665	KJF61427	protein_coding	valid	proximal	unstable	bidirectional	UU
TSS-supercont3.6:1931698-1931848,+	supercont3.6	1931698	1931848	+	19.1	0.529	19.07	4.55	0	tssAntisense	EAS32663	1.85448	4.32697	0	-4.55949	362.8	141.82	1063.14	-4.18003		9	CIMG_03687	EAS32663	protein_coding	valid	proximal	unstable	bidirectional	US
TSS-supercont3.1:6144260-6144410,-	supercont3.1	6144260	6144410	-	10.1	0.207	6.23	3.64	0	other		0.639871	2.854	0.93	-3.16826	130.02	53.64	74.61	-4.17965		2800	CIMG_00899	EAS35545	protein_coding	valid	distal	unstable	bidirectional	US
TSS-supercont3.1:1475560-1475710,-	supercont3.1	1475560	1475710	-	83.7	0.222	50.99	20.91	0.93	tssAntisense	EAS37226	1.24664	4.75156	1.87	-5.22405	940.47	193.64	1532.7	-4.17861		-291	CIMG_02580	EAS37226	protein_coding	valid	proximal	unstable	bidirectional	US
TSS-supercont3.3:3115553-3115703,+	supercont3.3	3115553	3115703	+	61.9	0.951	40.87	4.55	0.47	other		2.91536	4.83203	3.73	-3.45832	755.18	127.28	2.33	-4.17474		4940	CIMG_13310	EAS29031	protein_coding	valid	distal	stable	bidirectional	SS
TSS-supercont3.4:3065787-3065937,+	supercont3.4	3065787	3065937	+	24.1	0.846	21.02	1.82	1.4	other		2.96505	3.19771	5.6	-2.03669	396.27	64.55	2.8	-4.17323		3712	CIMG_13459	KJF61142	protein_coding	valid	distal	stable	bidirectional	SS
TSS-supercont3.1:3414247-3414397,-	supercont3.1	3414247	3414397	-	47.9	0.615	35.81	4.55	0	other		2.72954	5.20203	8.86	-3.12233	660.59	146.37	39.17	-4.16777		1295	CIMG_01917	EAS36563	protein_coding	valid	distal	stable	bidirectional	SS
TSS-supercont3.6:3197846-3197996,+	supercont3.6	3197846	3197996	+	87.2	0.276	87.2	21.82	0	tssAntisense	KJF61615	1.95048	6.46271	1.87	-4.9542	1579.26	311.82	169.26	-4.16324		-213	CIMG_11275	KJF61615	protein_coding	valid	proximal	unstable	bidirectional	US
TSS-supercont3.1:7520391-7520541,-	supercont3.1	7520391	7520541	-	46.3	0.658	45.93	4.55	0	tss	EAS34992	3.07995	5.55244	83.93	0.808587	839.65	188.19	52.22	-4.16292		-143	CIMG_00346	EAS34992	protein_coding	valid	proximal	stable	bidirectional	SS	557	CCTGTAAGT
TSS-supercont3.2:3585657-3585807,-	supercont3.2	3585657	3585807	-	62.7	0.889	62.28	11.82	1.4	tss	EAS31340	2.30335	4.72064	84.86	0.370803	1131.99	321.83	10.72	-4.16224		-19	CIMG_06819	EAS31340	protein_coding	valid	proximal	stable	bidirectional	SS	173	GCGGTGAGT
TSS-supercont3.6:1066540-1066690,+	supercont3.6	1066540	1066690	+	40.9	0.888	40.87	10	6.53	tss	EAS32312	1.92841	2.4752	78.34	0.599032	746.62	193.64	35.9	-4.15832		-24	CIMG_03336	EAS32312	protein_coding	valid	proximal	stable	bidirectional	SS	975	TAGGTAAGA
TSS-supercont3.1:3177358-3177508,-	supercont3.1	3177358	3177508	-	17.1	0.36	16.74	6.36	0.47	other		1.26923	3.59312	4.2	-3.43604	315.31	48.18	0	-4.15626		-3707	CIMG_02019	EAS36665	protein_coding	valid	distal	stable	bidirectional	SU
TSS-supercont3.5:571584-571734,+	supercont3.5	571584	571734	+	113.7	0.584	113.67	42.73	0.47	tssAntisense	EAS27435	1.39079	6.28553	3.26	-4.76015	2039.37	412.74	1155	-4.15327		-205	CIMG_10040	EAS27435	protein_coding	valid	proximal	stable	bidirectional	SS
TSS-supercont3.3:4274096-4274246,-	supercont3.3	4274096	4274246	-	49.4	0.853	49.44	8.18	0	other		2.458	5.6565	0	-5.6893	895.32	103.64	0.47	-4.15137		1410	CIMG_13343	KJF60948	protein_coding	valid	distal	unstable	bidirectional	UU
TSS-supercont3.5:3343825-3343975,+	supercont3.5	3343825	3343975	+	16.3	0.549	12.07	5.45	0.47	other		1.01889	3.15237	1.4	-3.24793	230.84	39.09	20.05	-4.1488		1565	CIMG_05720	EAS30241	protein_coding	valid	distal	unstable	bidirectional	US
TSS-supercont3.4:2637660-2637810,+	supercont3.4	2637660	2637810	+	75.5	0.913	74.35	23.64	28.44	tss	EAS34171	1.61261	1.35583	199.57	1.29094	1328.96	250.91	24.71	-4.14163		39	CIMG_05195	EAS34171	protein_coding	valid	proximal	stable	bidirectional	SS	465	GTGGTAAGT
TSS-supercont3.4:2142942-2143092,-	supercont3.4	2142942	2143092	-	55.3	0.34	47.1	25.46	0.47	tssAntisense	EAS34010	0.862224	5.03215	9.33	-2.82125	845.49	290.01	1116.77	-4.13738		-264	CIMG_05034	EAS34010	protein_coding	valid	proximal	stable	bidirectional	SS
TSS-supercont3.1:2414292-2414442,+	supercont3.1	2414292	2414442	+	40.5	0.953	40.48	14.55	0	tssAntisense	EAS36860	1.4155	5.37434	3.73	-5.7359	727.54	283.64	699.44	-4.13452		70	CIMG_02214	EAS36860	protein_coding	valid	proximal	stable	bidirectional	SS
TSS-supercont3.3:1595604-1595754,+	supercont3.3	1595604	1595754	+	57.2	0.647	56.83	17.27	1.87	other		1.66234	4.3327	19.58	-1.62937	1013.26	290.01	29.38	-4.13247		2132	CIMG_08346	EAS29600	protein_coding	valid	distal	stable	bidirectional	SS
TSS-supercont3.1:2470507-2470657,+	supercont3.1	2470507	2470657	+	12.1	0.771	12.07	2.73	1.87	tssAntisense	EAS36838	1.80901	2.18714	20.98	0.076144	228.11	62.73	181.39	-4.13171		-159	CIMG_02192	EAS36838	protein_coding	valid	proximal	stable	bidirectional	SS
TSS-supercont3.6:2747654-2747804,+	supercont3.6	2747654	2747804	+	56.4	0.738	56.44	14.55	5.6	tss	EAS32989	1.88514	3.12152	146.88	1.2513	1003.92	266.37	1606.84	-4.12888		-62	CIMG_04013	EAS32989	protein_coding	valid	proximal	stable	bidirectional	SS	318	GAGGTACTT
TSS-supercont3.5:2504753-2504903,-	supercont3.5	2504753	2504903	-	55.7	0.207	49.05	1.82	1.87	tss	EAS28092	4.1496	4.12425	95.59	0.636816	873.52	260.01	2.33	-4.12705		-49	CIMG_09296	EAS28092	protein_coding	valid	proximal	stable	bidirectional	SS	403	AGAGTGATA
TSS-supercont3.1:8072426-8072576,-	supercont3.1	8072426	8072576	-	28	0.521	28.03	7.27	0.47	tssAntisense	EAS34765	1.81159	4.30366	31.24	-0.577185	506.05	68.18	98.39	-4.12651		225	CIMG_00119	EAS34765	protein_coding	valid	proximal	stable	bidirectional	SS
TSS-supercont3.5:2582930-2583080,+	supercont3.5	2582930	2583080	+	23.7	0.468	23.36	6.36	0	singleExon	EAS28120	1.72674	4.60644	167.86	2.74835	423.91	55.46	113.77	-4.12457		-12	CIMG_09324	EAS28120	protein_coding	valid	proximal	stable	bidirectional	SS
TSS-supercont3.4:639102-639252,+	supercont3.4	639102	639252	+	80.6	0.803	80.58	34.55	0	other		1.19837	6.35014	3.26	-4.37822	1417.71	316.37	65.28	-4.12022		-483	CIMG_04486	EAS33462	protein_coding	valid	proximal	stable	bidirectional	SS
TSS-supercont3.5:168975-169125,-	supercont3.5	168975	169125	-	11.7	0.5	10.9	0.91	0.47	other		2.63932	3.01707	0	-3.83188	205.92	33.64	0.47	-4.12004		-974	CIMG_13500	KJF61211	protein_coding	valid	distal	unstable	bidirectional	UU
TSS-supercont3.5:2461645-2461795,-	supercont3.5	2461645	2461795	-	33.9	0.703	33.87	10.91	1.4	tssAntisense	EAS28072	1.54981	3.86088	6.06	-2.67186	605.31	118.18	627.16	-4.12		-166	CIMG_09276	EAS28072	protein_coding	valid	proximal	stable	bidirectional	SS
TSS-supercont3.2:1082713-1082863,-	supercont3.2	1082713	1082863	-	51.4	0.178	51.38	10.91	0	tssAntisense	EAS30384	2.13684	5.71094	18.19	-1.68562	909.72	165.46	225.22	-4.11992		-173	CIMG_05863	EAS30384	protein_coding	valid	proximal	stable	bidirectional	SS
TSS-supercont3.3:3385552-3385702,-	supercont3.3	3385552	3385702	-	33.1	0.605	33.09	8.18	0	tssAntisense	EAS28928	1.89278	5.09128	8.86	-2.6	591.69	154.55	1674.45	-4.11986		-207	CIMG_07674	EAS28928	protein_coding	valid	proximal	stable	bidirectional	SS
TSS-supercont3.4:808246-808396,+	supercont3.4	808246	808396	+	64.6	0.467	59.95	19.09	5.13	tss	ENSRNAT049942497	1.60115	3.31367	98.85	0.538822	1058.42	3230.07	6.99	-4.1195		24	CIMG_04554	EAS33530	protein_coding	valid	proximal	stable	bidirectional	SS
TSS-supercont3.1:6207598-6207748,+	supercont3.1	6207598	6207748	+	71.6	0.586	71.63	15.45	0.47	tssAntisense	EAS35528	2.14248	5.62668	0.47	-5.64189	1259.28	244.55	45.23	-4.11703		-194	CIMG_00882	EAS35528	protein_coding	valid	proximal	unstable	bidirectional	US
TSS-supercont3.2:1103486-1103636,+	supercont3.2	1103486	1103636	+	30.8	0.961	30.75	10	0	tssAntisense	EAS30393	1.52925	4.98868	7.46	-2.95541	549.26	130.91	414.53	-4.11528		-105	CIMG_05872	EAS30393	protein_coding	valid	proximal	stable	bidirectional	SS
TSS-supercont3.4:856059-856209,+	supercont3.4	856059	856209	+	95.4	0.797	95.37	24.55	1.4	singleExon	EAS33549	1.91526	5.32748	319.88	1.70648	1662.95	297.28	2698.42	-4.10988		8	CIMG_04573	EAS33549	protein_coding	valid	proximal	stable	bidirectional	SS
TSS-supercont3.5:2907123-2907273,-	supercont3.5	2907123	2907273	-	31.5	0.683	31.53	3.64	0.47	tss	EAS28244	2.80957	4.46788	26.11	-0.280139	559.38	7886.53	0	-4.10656		-86	CIMG_09448	EAS28244	protein_coding	valid	proximal	stable	bidirectional	SU	143	TTGGTAAGG
TSS-supercont3.5:2600856-2601006,-	supercont3.5	2600856	2601006	-	30	0.565	27.25	10	1.4	tssAntisense	EAS28127	1.36075	3.55714	6.06	-3.61729	485.03	116.37	83	-4.10472		-220	CIMG_09331	EAS28127	protein_coding	valid	proximal	stable	bidirectional	SS
TSS-supercont3.5:308988-309138,+	supercont3.5	308988	309138	+	107	0.875	107.05	22.73	0	other		2.18692	6.75556	3.26	-4.69051	1857.2	312.73	10.72	-4.10413		-374	CIMG_13521	EAS27341	protein_coding	valid	proximal	stable	bidirectional	SS
TSS-supercont3.2:2231620-2231770,+	supercont3.2	2231620	2231770	+	43.6	0.752	43.6	6.36	0.47	other		2.59927	4.92316	28.44	-1.51775	764.91	164.55	16.79	-4.10206		-687	CIMG_13042	EAS30813	protein_coding	valid	distal	stable	bidirectional	SS
TSS-supercont3.2:2980401-2980551,+	supercont3.2	2980401	2980551	+	22.2	0.754	22.19	5.45	0	other		1.84613	4.53543	1.87	-3.31891	397.05	109.09	228.02	-4.10137		-390	CIMG_11774	KJF60601	protein_coding	valid	proximal	unstable	bidirectional	US
TSS-supercont3.2:3504329-3504479,+	supercont3.2	3504329	3504479	+	16.3	0.864	16.35	5.45	3.73	tss	EAS31306	1.42756	1.87502	53.16	1.57885	296.62	74.55	5.6	-4.10046		-166	CIMG_06785	EAS31306	protein_coding	valid	proximal	stable	bidirectional	SS
TSS-supercont3.2:2165432-2165582,-	supercont3.2	2165432	2165582	-	62.3	0.773	62.28	19.09	0	other		1.65527	5.98368	0	-6.25776	1083.33	272.73	486.34	-4.09891		2970	CIMG_06271	EAS30792	protein_coding	valid	distal	unstable	bidirectional	US
TSS-supercont3.4:379162-379312,-	supercont3.4	379162	379312	-	14.4	0.718	14.4	1.82	1.4	other		2.44916	2.68182	46.16	1.26083	262.37	50	13.06	-4.09609		1403	CIMG_11300	KJF60962	protein_coding	valid	distal	stable	bidirectional	SS
TSS-supercont3.2:4575321-4575471,+	supercont3.2	4575321	4575471	+	74	0.477	73.96	17.27	0	tssAntisense	EAS31735	2.03664	6.22805	6.06	-3.98691	1279.91	251.82	186.98	-4.0949		-288	CIMG_07214	EAS31735	protein_coding	valid	proximal	stable	bidirectional	SS
TSS-supercont3.5:367861-368011,+	supercont3.5	367861	368011	+	42	0.923	42.04	18.18	0.47	other		1.16608	4.87179	0	-5.45352	733.77	111.82	4.66	-4.09354		-1142	CIMG_09962	EAS27357	protein_coding	valid	distal	unstable	bidirectional	US
TSS-supercont3.4:638630-638780,+	supercont3.4	638630	638780	+	73.6	0.895	73.96	18.18	0	tssAntisense	EAS33462	1.96652	6.22805	0.93	-6.296	1273.3	429.1	2012.51	-4.08744		-11	CIMG_04486	EAS33462	protein_coding	valid	proximal	unstable	bidirectional	US
TSS-supercont3.2:361771-361921,-	supercont3.2	361771	361921	-	6.62	0.56	6.62	0	0	other		2.92979	2.92979	1.4	-1.99398	128.46	43.64	20.05	-4.08657		1793	CIMG_12950	KJF60419	protein_coding	valid	distal	unstable	bidirectional	US
TSS-supercont3.4:2521784-2521934,+	supercont3.4	2521784	2521934	+	139.7	0.789	139.75	38.18	1.4	tssAntisense	EAS34139	1.84495	5.87396	81.13	-0.903103	2388.55	3506.44	1069.2	-4.08553		310	CIMG_05163	EAS34139	protein_coding	valid	proximal	stable	bidirectional	SS
TSS-supercont3.1:5181963-5182113,+	supercont3.1	5181963	5182113	+	17.9	0.898	17.91	6.36	0	tssAntisense	EAS35900	1.36137	4.24108	0.47	-3.74284	319.59	15.45	86.73	-4.08351		-190	CIMG_01254	EAS35900	protein_coding	valid	proximal	unstable	bidirectional	US
TSS-supercont3.5:3276221-3276371,+	supercont3.5	3276221	3276371	+	96.5	0.675	96.54	20.91	10.72	tss	EAS28382	2.1544	3.05702	339.46	1.78053	1641.15	380.92	3063.53	-4.07345		3	CIMG_09586	EAS28382	protein_coding	valid	proximal	stable	bidirectional	SS	175	ATGGTGAGT
TSS-supercont3.3:428613-428763,+	supercont3.3	428613	428763	+	138.6	0.761	138.58	30	0.93	tss	EAS30025	2.17075	6.17635	170.2	0.0817386	2345.73	414.55	7.46	-4.07149		-5	CIMG_08771	EAS30025	protein_coding	valid	proximal	stable	bidirectional	SS	166	ATGGTGAGC
TSS-supercont3.5:121572-121722,+	supercont3.5	121572	121722	+	26.1	0.768	24.13	8.18	0	other		1.45284	4.65134	3.26	-3.01683	419.63	80.91	6.53	-4.06507		-733	CIMG_13496	EAS27286	protein_coding	valid	distal	stable	bidirectional	SS
TSS-supercont3.3:1046515-1046665,-	supercont3.3	1046515	1046665	-	8.95	0.76	8.95	8.18	10.72	otherExonBidirectional	KJF60747	0.116202	-0.236204	75.54	2.78306	165.44	40.91	1.4	-4.06416		1136	CIMG_13193	KJF60747	protein_coding	valid	distal	stable	bidirectional	SU
TSS-supercont3.6:1941068-1941218,-	supercont3.6	1941068	1941218	-	14.4	0.619	14.4	2.73	0.47	other		2.04568	3.38904	13.06	-0.27054	256.53	80.91	7.93	-4.06374		-851	CIMG_03691	EAS32667	protein_coding	valid	distal	stable	bidirectional	SS
TSS-supercont3.1:5783028-5783178,+	supercont3.1	5783028	5783178	+	14.8	0.756	9.34	1.82	0	other		1.87447	3.37016	0	-3.90785	171.67	65.46	59.69	-4.06171		1488	CIMG_12807	KJF60222	protein_coding	valid	distal	unstable	bidirectional	US
TSS-supercont3.3:1910118-1910268,+	supercont3.3	1910118	1910268	+	21.4	0.571	21.02	4.55	2.8	other		1.98825	2.53474	11.66	-1.05479	366.69	66.37	6.53	-4.0616		3590	CIMG_08241	EAS29495	protein_coding	valid	distal	stable	bidirectional	SS
TSS-supercont3.4:3015653-3015803,+	supercont3.4	3015653	3015803	+	19.5	0.794	17.13	6.36	0	other		1.3006	4.18031	0	-5.0237	301.29	46.36	1.4	-4.05948		8769	CIMG_13455	EAS34300	protein_coding	valid	distal	unstable	bidirectional	UU
TSS-supercont3.4:1984763-1984913,+	supercont3.4	1984763	1984913	+	209	0.918	205.14	61.82	6.06	tssAntisense	EAS33956	1.71433	4.86781	25.18	-3.38083	3424	593.65	1813.4	-4.05441		-277	CIMG_04980	EAS33956	protein_coding	valid	proximal	stable	bidirectional	SS
TSS-supercont3.4:2744910-2745060,-	supercont3.4	2744910	2745060	-	26.5	0.906	26.47	10.91	0.47	tssAntisense	KJF61125	1.20568	4.22397	13.06	-1.13927	453.11	119.09	255.99	-4.04711		-169	CIMG_11495	KJF61125	protein_coding	valid	proximal	stable	bidirectional	SS
TSS-supercont3.6:2160811-2160961,+	supercont3.6	2160811	2160961	+	48.3	0.858	42.82	19.09	0	other		1.12511	5.45352	0.93	-4.77305	721.7	160.91	4.66	-4.04374		-1186	CIMG_03776	EAS32752	protein_coding	valid	distal	unstable	bidirectional	US
TSS-supercont3.2:4028087-4028237,-	supercont3.2	4028087	4028237	-	19.1	0.96	19.07	6.36	0	tssAntisense	EAS31507	1.44726	4.32697	0.47	-3.82616	329.32	44.55	104.92	-4.04075		-158	CIMG_06986	EAS31507	protein_coding	valid	proximal	unstable	bidirectional	US
TSS-supercont3.4:1820799-1820949,-	supercont3.4	1820799	1820949	-	19.5	0.569	19.46	5.45	0	tss	EAS33894	1.66544	4.35473	19.12	-0.710334	334.77	79.09	5.13	-4.0366		213	CIMG_04918	EAS33894	protein_coding	valid	proximal	stable	bidirectional	SS	696	CCTGTACGT
TSS-supercont3.1:4579048-4579198,-	supercont3.1	4579048	4579198	-	54.1	0.321	51.77	14.55	0	tssAntisense	EAS36128	1.7628	5.72165	41.5	-0.424764	864.17	352.73	1265.98	-4.03519		-150	CIMG_01482	EAS36128	protein_coding	valid	proximal	stable	bidirectional	SS
TSS-supercont3.5:138743-138893,-	supercont3.5	138743	138893	-	16.7	0.383	13.62	8.18	1.87	tss	EAS27292	0.671377	2.34882	6.99	-1.93632	238.62	68.18	23.31	-4.03473		-31	CIMG_09897	EAS27292	protein_coding	valid	proximal	stable	bidirectional	SS	949	GAGGTGAAC
TSS-supercont3.1:3206485-3206635,+	supercont3.1	3206485	3206635	+	17.5	0.877	17.52	6.36	7.93	other		1.33131	1.05235	13.99	-1.34124	302.46	61.82	2.8	-4.03435		-1009	CIMG_12731	EAS36653	protein_coding	valid	distal	stable	bidirectional	SS
TSS-supercont3.3:4003524-4003674,+	supercont3.3	4003524	4003674	+	42	0.748	42.04	3.64	0	other		3.21348	5.42761	0	-5.70016	704.19	103.64	1.4	-4.03426		-4107	CIMG_07455	EAS28709	protein_coding	valid	distal	unstable	bidirectional	UU
TSS-supercont3.5:3210693-3210843,-	supercont3.5	3210693	3210843	-	16.7	0.795	15.96	6.36	3.73	other		1.20436	1.84222	44.3	0.966008	276.77	77.27	24.71	-4.03368		-469	CIMG_09564	EAS28360	protein_coding	valid	proximal	stable	bidirectional	SS
TSS-supercont3.1:1901980-1902130,-	supercont3.1	1901980	1902130	-	238.6	0.662	226.55	65.46	1.87	otherExonBidirectional	EAS37049	1.77563	6.30899	59.69	-2.3349	3721.01	1245.48	6.06	-4.03183		310	CIMG_02403	EAS37049	protein_coding	valid	proximal	stable	bidirectional	SS
TSS-supercont3.3:1989020-1989170,+	supercont3.3	1989020	1989170	+	5161.3	0.942	5090.85	2236.41	8.86	other		1.18636	9.01239	11494.5	0.975682	82703.1	10979.3	46.63	-4.0217		-752	CIMG_08212	KJF60817	protein_coding	valid	distal	stable	bidirectional	SS
TSS-supercont3.2:582665-582815,+	supercont3.2	582665	582815	+	29.2	0.591	28.81	4.55	0	tssAntisense	EAS28458	2.42524	4.89772	0.93	-4.81508	483.08	83.64	375.83	-4.02138		127	CIMG_09662	EAS28458	protein_coding	valid	proximal	unstable	bidirectional	US
TSS-supercont3.2:4195998-4196148,+	supercont3.2	4195998	4196148	+	36.2	0.979	14.79	16.36	12.12	tssAntisense	EAS31578	-0.136756	0.267243	55.95	0.569717	254.97	67.27	84.4	-4.01889		-280	CIMG_07058	EAS31579	protein_coding	valid	proximal	stable	bidirectional	SS
TSS-supercont3.3:413727-413877,-	supercont3.3	413727	413877	-	32.3	0.933	25.69	7.27	35.9	singleExon	EAS30031	1.69034	-0.467322	167.4	2.30447	431.31	106.37	1.87	-4.01769		300	CIMG_08777	EAS30031	protein_coding	valid	proximal	stable	bidirectional	SU
TSS-supercont3.1:2492025-2492175,-	supercont3.1	2492025	2492175	-	81.4	0.605	81.36	21.82	0.47	singleExon	EAS36830	1.85165	5.80806	73.21	-0.25553	1327.79	194.55	600.58	-4.01203		-15	CIMG_02184	EAS36830	protein_coding	valid	proximal	stable	bidirectional	SS
TSS-supercont3.1:1473763-1473913,-	supercont3.1	1473763	1473913	-	49.8	0.853	49.05	5.45	0.47	tssAntisense	EAS37227	2.956	5.08948	3.26	-4.09917	806.17	169.09	1238.47	-4.01143		-317	CIMG_02581	EAS37227	protein_coding	valid	proximal	stable	bidirectional	SS
TSS-supercont3.6:2488458-2488608,-	supercont3.6	2488458	2488608	-	20.6	0.493	14.01	4.55	0	other		1.43536	3.90785	4.66	-2.31938	240.96	46.36	12.59	-4.01077		-469	CIMG_03902	EAS32878	protein_coding	valid	proximal	stable	bidirectional	SS
TSS-supercont3.6:1984279-1984429,+	supercont3.6	1984279	1984429	+	76.7	0.813	76.69	23.64	0.47	other		1.65673	5.72384	9.33	-3.49195	1251.11	1050.93	8286.92	-4.01049		-424	CIMG_03708	EAS32684	protein_coding	valid	proximal	stable	bidirectional	SS
TSS-supercont3.3:1323661-1323811,+	supercont3.3	1323661	1323811	+	70.5	0.385	67.73	20	0	other		1.71055	6.10287	22.38	-1.78908	1106.69	164.55	0.47	-4.01047		-1914	CIMG_13205	KJF60770	protein_coding	valid	distal	stable	bidirectional	SU
TSS-supercont3.3:2013786-2013936,-	supercont3.3	2013786	2013936	-	31.1	0.392	26.86	7.27	0.93	tssAntisense	EAS29456	1.75224	3.85152	9.79	-1.80065	446.88	123.64	134.76	-4.00685		-293	CIMG_08202	EAS29456	protein_coding	valid	proximal	stable	bidirectional	SS
TSS-supercont3.2:298011-298161,+	supercont3.2	298011	298161	+	194.2	0.668	188.79	43.64	0	tssAntisense	EAS28549	2.088	7.56826	3.26	-5.61561	3049.14	1078.21	3626.81	-4.0064		-59	CIMG_09753	EAS28549	protein_coding	valid	proximal	stable	bidirectional	SS
TSS-supercont3.1:7846855-7847005,-	supercont3.1	7846855	7847005	-	21	0.983	16.74	9.09	1.87	other		0.81408	2.62788	37.77	-1.62677	283.78	57.27	9.33	-4.00477		-581	CIMG_00213	EAS34859	protein_coding	valid	distal	stable	bidirectional	SS
TSS-supercont3.3:601993-602143,+	supercont3.3	601993	602143	+	13.6	0.628	13.62	3.64	0	other		1.65575	3.86987	1.87	-2.88766	233.56	58.18	4.66	-4.00394		-594	CIMG_08701	EAS29955	protein_coding	valid	distal	unstable	bidirectional	US
TSS-supercont3.5:3121389-3121539,+	supercont3.5	3121389	3121539	+	85.6	0.338	85.64	21.82	0	tss	EAS28327	1.92473	6.43696	134.29	0.507022	1388.91	206.37	140.35	-4.00381		-19	CIMG_09531	EAS28327	protein_coding	valid	proximal	stable	bidirectional	SS	359	ATGGTAAGT
TSS-supercont3.2:5067860-5068010,+	supercont3.2	5067860	5068010	+	8.17	0.56	6.23	0.91	0	other		1.92042	2.854	0.47	-4.09552	114.83	34.55	10.72	-4.00187		-817	CIMG_07336	EAS31857	protein_coding	valid	distal	unstable	bidirectional	US
TSS-supercont3.1:1065099-1065249,+	supercont3.1	1065099	1065249	+	19.5	0.944	19.46	5.45	0	tssAntisense	EAS37390	1.66544	4.35473	0.47	-3.82616	326.6	57.27	1.87	-4.00106		-338	CIMG_12639	EAS37390	protein_coding	valid	proximal	unstable	bidirectional	UU
TSS-supercont3.2:2742573-2742723,+	supercont3.2	2742573	2742723	+	37.4	0.333	37.37	9.09	3.26	tss	EAS31007	1.92705	3.17105	86.73	0.489214	612.71	107.28	23.78	-3.99951		-197	CIMG_06486	EAS31007	protein_coding	valid	proximal	stable	bidirectional	SS	1569	AGTGTAGGT
TSS-supercont3.4:1464391-1464541,-	supercont3.4	1464391	1464541	-	74	0.697	73.96	20.91	0.47	tssAntisense	EAS33776	1.77453	5.67223	1055.22	1.34169	1195.05	201.82	2127.68	-3.99601		-159	CIMG_04800	EAS33776	protein_coding	valid	proximal	stable	bidirectional	SS
TSS-supercont3.2:4878067-4878217,+	supercont3.2	4878067	4878217	+	230.4	0.837	172.45	77.27	343.19	tss	EAS31777	1.14799	-0.988685	840.26	1.77249	2763.8	690.92	8.39	-3.99458		248	CIMG_07256	EAS31777	protein_coding	valid	proximal	stable	bidirectional	SS	103	GAAGTAAGT
TSS-supercont3.1:5526879-5527029,-	supercont3.1	5526879	5527029	-	55.3	0.84	55.28	11.82	0.93	other		2.13423	4.86595	4.66	-4.63219	893.76	185.46	19.12	-3.99081		-506	CIMG_10682	KJF60207	protein_coding	valid	distal	stable	bidirectional	SS
TSS-supercont3.6:1622483-1622633,-	supercont3.6	1622483	1622633	-	28.8	0.9	26.86	5.45	0.47	other		2.11082	4.24431	7.93	-1.89922	441.43	120	5.13	-3.98918		-1031	CIMG_03559	EAS32535	protein_coding	valid	distal	stable	bidirectional	SS
TSS-supercont3.1:1356063-1356213,-	supercont3.1	1356063	1356213	-	37.4	0.699	37.37	9.09	0	tss	ENSRNAT049942389	1.92705	5.26191	0.93	-4.3279	608.04	1656.4	2.33	-3.98849		-133	CIMG_15011	CIMG_15011-1	tRNA	valid	proximal	unstable	bidirectional	US
TSS-supercont3.5:3202970-3203120,+	supercont3.5	3202970	3203120	+	107.4	0.607	86.81	28.18	0	other		1.58941	6.45631	6.53	-4.09062	1389.3	410.01	31.24	-3.98487		-1230	CIMG_09563	EAS28359	protein_coding	valid	distal	stable	bidirectional	SS
TSS-supercont3.1:5712230-5712380,-	supercont3.1	5712230	5712380	-	83.3	0.774	79.8	42.73	76.47	otherExonBidirectional	EAS35696	0.885732	0.0607176	442.98	1.33993	1277.58	634.56	99.32	-3.98404		380	CIMG_01050	EAS35696	protein_coding	valid	proximal	stable	bidirectional	SS
TSS-supercont3.1:5088734-5088884,-	supercont3.1	5088734	5088884	-	24.5	0.781	24.52	7.27	2.8	otherExonBidirectional	KJF60189	1.62567	2.74756	13.06	-0.945631	402.5	75.46	2.8	-3.98287		454	CIMG_12796	KJF60189	protein_coding	valid	proximal	stable	bidirectional	SS
TSS-supercont3.5:2039576-2039726,+	supercont3.5	2039576	2039726	+	40.5	0.893	40.09	13.64	4.2	tssAntisense	EAS27922	1.48887	2.9822	3.26	-3.33675	648.13	138.18	565.14	-3.98165		-177	CIMG_09126	EAS27922	protein_coding	valid	proximal	stable	bidirectional	SS
TSS-supercont3.3:991094-991244,+	supercont3.3	991094	991244	+	44.4	0.357	33.48	10	1.4	other		1.64826	3.84465	18.19	-1.53213	542.25	69.09	12.59	-3.97778		1571	CIMG_08559	EAS29813	protein_coding	valid	distal	stable	bidirectional	SS
TSS-supercont3.3:3190242-3190392,+	supercont3.3	3190242	3190392	+	19.5	0.858	15.96	18.18	2.33	otherExonBidirectional	KJF60900	-0.177467	2.34854	9.79	-1.19773	265.87	84.55	10.72	-3.97593		-708	CIMG_07752	EAS29006	protein_coding	valid	distal	stable	bidirectional	SS
TSS-supercont3.5:1469556-1469706,+	supercont3.5	1469556	1469706	+	68.1	0.184	69.68	20.91	0	other		1.68971	6.14323	1.4	-6.62978	1109.8	181.82	5.13	-3.97415		-13916	CIMG_08947	EAS27743	protein_coding	valid	distal	unstable	bidirectional	US
TSS-supercont3.2:2213083-2213233,+	supercont3.2	2213083	2213233	+	11.3	0.97	11.29	0	0.47	tssAntisense	KJF60539	3.61941	3.0636	2.33	-2.34854	191.91	42.73	69.94	-3.97237		29	CIMG_11718	KJF60539	protein_coding	valid	proximal	stable	bidirectional	SS
TSS-supercont3.5:3267414-3267564,-	supercont3.5	3267414	3267564	-	42.4	0.507	42.04	14.55	0.47	tss	ENSRNAT049942504	1.46876	4.87179	14.46	-1.64915	671.88	2678.24	0	-3.9666		-110	CIMG_15109	CIMG_15109-1	tRNA	valid	proximal	stable	bidirectional	SU
TSS-supercont3.5:2403129-2403279,-	supercont3.5	2403129	2403279	-	67.7	0.425	71.63	21.82	5.6	tss	EAS28047	1.67027	3.46003	69.94	-0.194703	1133.55	262.73	300.29	-3.96541		-133	CIMG_13590	EAS28047	protein_coding	valid	proximal	stable	bidirectional	SS	186	TACGTCGAC
TSS-supercont3.2:970627-970777,+	supercont3.2	970627	970777	+	39.3	0.41	39.32	11.82	0	tssAntisense	EAS30339	1.6531	5.33342	17.25	-1.22465	627.89	151.82	28.44	-3.96324		-251	CIMG_05818	EAS30339	protein_coding	valid	proximal	stable	bidirectional	SS
TSS-supercont3.2:639237-639387,-	supercont3.2	639237	639387	-	33.5	0.816	33.48	8.18	14.92	singleExon	EAS28438	1.90919	1.11492	17.72	-0.897406	536.02	116.37	0.47	-3.96114		836	CIMG_09642	EAS28438	protein_coding	valid	distal	stable	bidirectional	SU
TSS-supercont3.1:5286035-5286185,+	supercont3.1	5286035	5286185	+	166.2	0.586	166.22	30.91	0	tssAntisense	CIMG_15028-1	2.38967	7.3856	13.52	-3.55552	2596.42	14002.1	1.4	-3.95726		-313	CIMG_15028	CIMG_15028-1	tRNA	valid	proximal	stable	bidirectional	SU
TSS-supercont3.1:3177011-3177161,-	supercont3.1	3177011	3177161	-	20.6	0.746	21.02	5.45	0	other		1.77144	4.46074	3.26	-3.17105	340.22	58.18	0.47	-3.95382		-3360	CIMG_02019	EAS36665	protein_coding	valid	distal	stable	bidirectional	SU
TSS-supercont3.1:1066631-1066781,+	supercont3.1	1066631	1066781	+	48.7	0.186	48.66	10	0.93	other		2.17458	4.68541	5.6	-3.18851	767.25	133.64	3.73	-3.95142		1097	CIMG_12640	KJF59955	protein_coding	valid	distal	stable	bidirectional	SS
TSS-supercont3.1:1046100-1046250,-	supercont3.1	1046100	1046250	-	52.2	0.898	52.16	11.82	0.93	other		2.05194	4.78367	5.6	-3.05153	819.8	1040.93	391.22	-3.94862		1471	CIMG_02751	EAS37397	protein_coding	valid	distal	stable	bidirectional	SS
TSS-supercont3.1:7318029-7318179,-	supercont3.1	7318029	7318179	-	24.1	0.723	23.36	3.64	20.52	tss	EAS35080	2.39232	0.178836	268.12	3.13759	374.86	85.46	158.07	-3.94761		138	CIMG_00434	EAS35080	protein_coding	valid	proximal	stable	bidirectional	SS	237	GAGGTAACT
TSS-supercont3.4:610655-610805,-	supercont3.4	610655	610805	-	48.3	0.601	49.05	10	0	tssAntisense	EAS33450	2.18587	5.6453	0.47	-5.37374	769.97	180.91	212.63	-3.94523		-106	CIMG_04474	EAS33450	protein_coding	valid	proximal	unstable	bidirectional	US
TSS-supercont3.1:3229656-3229806,-	supercont3.1	3229656	3229806	-	24.9	0.452	22.58	5.45	0	other		1.87019	4.55949	0.47	-4.30366	362.02	80.91	3.26	-3.94441		-1364	CIMG_01997	EAS36643	protein_coding	valid	distal	unstable	bidirectional	US
TSS-supercont3.2:1861526-1861676,-	supercont3.2	1861526	1861676	-	10.9	0.581	10.9	1.82	0	tssAntisense	KJF60520	2.07719	3.57289	0.47	-3.01707	182.18	40.91	119.37	-3.94423		-214	CIMG_11689	KJF60520	protein_coding	valid	proximal	unstable	bidirectional	US
TSS-supercont3.2:5198033-5198183,+	supercont3.2	5198033	5198183	+	35.4	0.817	35.42	7.27	0	other		2.13877	5.18666	3.26	-3.66243	558.6	107.28	6.53	-3.94159		821	CIMG_11961	KJF60701	protein_coding	valid	distal	stable	bidirectional	SS
TSS-supercont3.1:3747762-3747912,+	supercont3.1	3747762	3747912	+	12.8	0.533	12.85	3.64	0	tssAntisense	EAS36433	1.57769	3.79181	1.87	-2.31083	211.37	64.55	20.52	-3.93862		-368	CIMG_01787	EAS36433	protein_coding	valid	proximal	unstable	bidirectional	US
TSS-supercont3.6:1486192-1486342,+	supercont3.6	1486192	1486342	+	136.6	0.776	136.63	25.46	1.4	tss	EAS32479	2.37891	5.84162	106.78	-0.368966	2103.6	417.28	29.84	-3.93468		-164	CIMG_03503	EAS32479	protein_coding	valid	proximal	stable	bidirectional	SS
TSS-supercont3.1:4050685-4050835,+	supercont3.1	4050685	4050835	+	34.3	0.876	32.7	6.36	9.33	tss	EAS36320	2.19497	1.70591	76.94	1.12887	514.22	93.64	37.3	-3.93437		60	CIMG_01674	EAS36320	protein_coding	valid	proximal	stable	bidirectional	SS	214	CAGGTAATT
TSS-supercont3.5:1893759-1893909,-	supercont3.5	1893759	1893909	-	20.2	0.477	20.24	7.27	2.33	otherExonBidirectional	EAS27869	1.36082	2.67319	23.31	-0.176307	322.7	70	34.04	-3.9298		649	CIMG_13573	EAS27869	protein_coding	valid	distal	stable	bidirectional	SS
TSS-supercont3.6:156571-156721,+	supercont3.6	156571	156721	+	24.1	0.69	23.75	4.55	0	other		2.15687	4.62936	0.47	-5.03215	376.03	70	1.87	-3.92918		10378	CIMG_02984	EAS31960	protein_coding	valid	distal	unstable	bidirectional	UU
TSS-supercont3.4:1446983-1447133,+	supercont3.4	1446983	1447133	+	31.5	0.354	31.53	0	1.4	tss	EAS33767	5.0237	3.76066	102.12	1.6135	490.48	70	2.33	-3.91729		-26	CIMG_04791	EAS33767	protein_coding	valid	proximal	stable	bidirectional	SS	293	CATGTATGT
TSS-supercont3.2:914495-914645,+	supercont3.2	914495	914645	+	31.1	0.824	31.14	7.27	0.93	tss	KJF60463	1.95841	4.0577	9.33	-1.63753	483.47	95.46	95.12	-3.91397		29	CIMG_12985	KJF60463	protein_coding	valid	proximal	stable	bidirectional	SS	16	CAAGTAAGG
TSS-supercont3.5:469316-469466,-	supercont3.5	469316	469466	-	22.6	0.493	21.41	16.36	0	tssAntisense	KJF61236	0.368376	4.48607	57.35	1.1075	335.94	141.82	317.08	-3.91028		-57	CIMG_09997	KJF61236	protein_coding	valid	proximal	stable	bidirectional	SS
TSS-supercont3.1:7176022-7176172,+	supercont3.1	7176022	7176172	+	61.5	0.378	29.2	20.91	0.47	other		0.462959	4.36066	5.13	-4.88579	451.55	156.37	29.84	-3.90546		-473	CIMG_00496	EAS35142	protein_coding	valid	proximal	stable	bidirectional	SS
TSS-supercont3.6:1332736-1332886,+	supercont3.6	1332736	1332886	+	25.3	0.422	23.75	3.64	0.47	tssAntisense	EAS32412	2.41523	4.07354	30.31	-2.20388	368.64	130.91	309.15	-3.90062		225	CIMG_03436	EAS32412	protein_coding	valid	proximal	stable	bidirectional	SS
TSS-supercont3.1:1073455-1073605,+	supercont3.1	1073455	1073605	+	17.5	0.468	12.85	7.27	0.47	other		0.743927	3.236	1.87	-2.93969	204.75	51.82	9.33	-3.89293		-566	CIMG_02743	EAS37389	protein_coding	valid	distal	unstable	bidirectional	US
TSS-supercont3.1:118114-118264,+	supercont3.1	118114	118264	+	14.8	0.897	14.79	2.73	0	other		2.08176	3.98094	10.26	-0.888841	233.56	53.64	4.2	-3.89287		-5476	CIMG_10420	EAS27218	protein_coding	valid	distal	stable	bidirectional	SS
TSS-supercont3.2:4847767-4847917,-	supercont3.2	4847767	4847917	-	23.4	0.841	22.97	5.45	0.93	other		1.89386	3.63456	1.4	-3.67148	354.23	58.18	0.47	-3.88945		13202	CIMG_13129	EAS31772	protein_coding	valid	distal	unstable	bidirectional	UU
TSS-supercont3.3:2173040-2173190,-	supercont3.3	2173040	2173190	-	37.4	0.567	37.37	7.27	5.13	tss	EAS29391	2.21402	2.64602	130.56	1.65173	564.44	81.82	2.8	-3.88132		-243	CIMG_13262	EAS29391	protein_coding	valid	proximal	stable	bidirectional	SS
TSS-supercont3.1:1073127-1073277,+	supercont3.1	1073127	1073277	+	11.7	0.656	9.34	3.64	0	tssAntisense	EAS37389	1.15604	3.37016	2.33	-3.45114	151.04	37.27	87.2	-3.87814		-238	CIMG_02743	EAS37389	protein_coding	valid	proximal	stable	bidirectional	SS
TSS-supercont3.4:1563779-1563929,-	supercont3.4	1563779	1563929	-	14	0.689	14.01	4.55	0	other		1.43536	3.90785	4.2	-1.8018	219.55	27.27	0.47	-3.87711		-4141	CIMG_13390	EAS33805	protein_coding	valid	distal	stable	bidirectional	SU
TSS-supercont3.4:3538299-3538449,+	supercont3.4	3538299	3538449	+	58	0.825	57.61	12.73	13.99	otherExonBidirectional	EAS34486	2.09382	1.96715	42.9	-1.60292	859.11	180.91	4.66	-3.8753		1583	CIMG_05511	EAS34487	protein_coding	valid	distal	stable	bidirectional	SS
TSS-supercont3.5:3238388-3238538,-	supercont3.5	3238388	3238538	-	41.3	0.409	41.26	8.18	0	tssAntisense	EAS28369	2.20273	5.40122	4.66	-4.18556	617.77	186.37	47.1	-3.87204		-186	CIMG_09573	EAS28369	protein_coding	valid	proximal	stable	bidirectional	SS
TSS-supercont3.6:752973-753123,-	supercont3.6	752973	753123	-	21.4	0.964	20.63	17.27	12.59	tssAntisense	KJF61464	0.243557	0.670488	52.69	1.26051	315.7	90	14.92	-3.87201		102	CIMG_11073	KJF61464	protein_coding	valid	proximal	stable	bidirectional	SS
TSS-supercont3.3:2085182-2085332,+	supercont3.3	2085182	2085332	+	86	0.302	60.34	15.45	1.87	tssAntisense	EAS29426	1.89874	4.41771	8.86	-4.49094	896.87	260.91	264.85	-3.87161		-266	CIMG_08172	EAS29426	protein_coding	valid	proximal	stable	bidirectional	SS
TSS-supercont3.3:1765008-1765158,+	supercont3.3	1765008	1765158	+	29.6	0.314	19.07	4.55	0	other		1.85448	4.32697	2.8	-3.32117	292.73	62.73	0.47	-3.87138		-4799	CIMG_13244	EAS29540	protein_coding	valid	distal	stable	bidirectional	SU
TSS-supercont3.1:4415607-4415757,-	supercont3.1	4415607	4415757	-	16	0.489	15.96	4.55	0	tssAntisense	EAS36183	1.61158	4.08406	6.99	-1.69724	245.24	68.18	94.66	-3.85986		58	CIMG_01537	EAS36183	protein_coding	valid	proximal	stable	bidirectional	SS
TSS-supercont3.1:5449878-5450028,-	supercont3.1	5449878	5450028	-	27.2	0.472	27.25	9.09	0	tss	EAS35803	1.48532	4.82018	25.18	-0.26046	407.95	86.37	10.26	-3.8556		119	CIMG_01157	EAS35803	protein_coding	valid	proximal	stable	bidirectional	SS	855	GTGGTAAGG
TSS-supercont3.1:30957-31107,+	supercont3.1	30957	31107	+	14.8	0.775	13.62	6.36	0.47	other		0.990166	3.31406	0.47	-4.58414	210.59	36.36	0.93	-3.85526		-420	CIMG_12561	EAS27246	protein_coding	valid	proximal	unstable	bidirectional	UU
TSS-supercont3.1:2948267-2948417,-	supercont3.1	2948267	2948417	-	87.2	0.61	87.2	17.27	57.82	other		2.2713	0.584472	366.04	1.77469	1274.85	207.28	11.66	-3.85454		632	CIMG_10873	KJF60068	protein_coding	valid	distal	stable	bidirectional	SS
TSS-supercont3.1:7222817-7222967,-	supercont3.1	7222817	7222967	-	14	0.429	13.62	7.27	4.2	tssAntisense	EAS35123	0.821984	1.49136	34.51	-0.111753	209.82	108.18	167.4	-3.85		118	CIMG_00477	EAS35123	protein_coding	valid	proximal	stable	bidirectional	SS
TSS-supercont3.1:4329412-4329562,+	supercont3.1	4329412	4329562	+	7.4	0.2	4.28	0	0	tssAntisense	EAS36214	2.40054	2.40054	0	-3.13586	75.13	14.55	37.3	-3.84986		-311	CIMG_01568	EAS36214	protein_coding	valid	proximal	unstable	bidirectional	US
TSS-supercont3.1:2184287-2184437,-	supercont3.1	2184287	2184437	-	37.8	0.842	37.76	7.27	0	tssAntisense	EAS36940	2.22861	5.2765	2.8	-3.40742	557.82	124.55	107.25	-3.84974		-169	CIMG_02294	EAS36940	protein_coding	valid	proximal	stable	bidirectional	SS
TSS-supercont3.3:1229659-1229809,+	supercont3.3	1229659	1229809	+	42.4	0.469	26.86	3.64	0.47	tssAntisense	EAS29722	2.586	4.24431	19.12	-1.65312	400.56	85.46	232.68	-3.84935		-279	CIMG_08468	EAS29722	protein_coding	valid	proximal	stable	bidirectional	SS
TSS-supercont3.1:4470248-4470398,+	supercont3.1	4470248	4470398	+	77.9	0.493	77.85	13.64	3.73	tss	KJF60150	2.4292	4.0592	92.33	-0.152977	1133.94	163.64	233.15	-3.84736		46	CIMG_10765	KJF60150	protein_coding	valid	proximal	stable	bidirectional	SS	1439	GAGGTGAGG
TSS-supercont3.3:1710219-1710369,-	supercont3.3	1710219	1710369	-	10.1	0.407	9.73	7.27	0	tssAntisense	EAS29559	0.375691	3.42358	1.4	-2.30986	153.37	46.36	393.08	-3.84667		-225	CIMG_08305	EAS29559	protein_coding	valid	proximal	unstable	bidirectional	US
TSS-supercont3.3:4058071-4058221,+	supercont3.3	4058071	4058221	+	86.4	0.876	85.64	28.18	0	other		1.57005	6.43696	2.8	-5.93819	1242.93	222.73	4.66	-3.84373		10596	CIMG_13335	KJF60941	protein_coding	valid	distal	stable	bidirectional	SS
TSS-supercont3.2:4352349-4352499,+	supercont3.2	4352349	4352499	+	159.6	0.552	159.6	28.18	5.13	tss	EAS31640	2.46042	4.71144	360.44	0.533329	2302.91	480.92	1.87	-3.84254		9	CIMG_07119	EAS31640	protein_coding	valid	proximal	stable	bidirectional	SU	346	GAGGTACGC
TSS-supercont3.1:4661417-4661567,+	supercont3.1	4661417	4661567	+	14.8	0.453	14.79	10	0	tssAntisense	EAS36098	0.521508	3.98094	5.6	-2.63825	225	106.37	601.98	-3.83924		-162	CIMG_01452	EAS36098	protein_coding	valid	proximal	stable	bidirectional	SS
TSS-supercont3.2:2425975-2426125,+	supercont3.2	2425975	2426125	+	66.6	0.831	66.56	16.36	17.72	tss	EAS30889	1.9604	1.85159	200.04	1.55668	957.99	62.73	530.17	-3.82727		41	CIMG_06368	EAS30889	protein_coding	valid	proximal	stable	bidirectional	SS	280	AACGTGAGT
TSS-supercont3.3:4050440-4050590,-	supercont3.3	4050440	4050590	-	108.2	0.989	108.22	18.18	0	other		2.50956	6.77109	1.87	-6.35755	1548.12	248.19	9.33	-3.82614		2965	CIMG_13335	KJF60941	protein_coding	valid	distal	unstable	bidirectional	US
TSS-supercont3.2:332179-332329,+	supercont3.2	332179	332329	+	45.9	0.918	47.49	8.18	2.33	other		2.40112	3.86409	11.66	-2.63168	686.67	156.37	67.15	-3.82596		-397	CIMG_09747	EAS28543	protein_coding	valid	proximal	stable	bidirectional	SS
TSS-supercont3.1:2875308-2875458,-	supercont3.1	2875308	2875458	-	47.9	0.44	47.88	10	1.4	tssAntisense	EAS36755	2.15174	4.34814	2.33	-4.3917	689.78	108.18	178.59	-3.82091		-255	CIMG_02109	EAS36755	protein_coding	valid	proximal	stable	bidirectional	SS
TSS-supercont3.1:6616827-6616977,-	supercont3.1	6616827	6616977	-	23	0.55	22.97	5.45	0.47	tss	EAS35363	1.89386	4.02734	261.59	3.27751	337.11	53.64	277.44	-3.81819		-17	CIMG_00717	EAS35363	protein_coding	valid	proximal	stable	bidirectional	SS	455	AAGGTACCT
TSS-supercont3.1:3263661-3263811,+	supercont3.1	3263661	3263811	+	17.5	0.283	13.62	7.27	0	tss	EAS36629	0.821984	3.86987	83.93	2.08123	205.14	70	122.17	-3.81761		-244	CIMG_01984	EAS36630	protein_coding	valid	proximal	stable	bidirectional	SS	426	GCTGTAAGT
TSS-supercont3.3:3089908-3090058,-	supercont3.3	3089908	3090058	-	29.6	0.308	14.4	4.55	0	tss	KJF60894	1.47237	3.94486	5.6	-2.58277	216.04	29.09	1.87	-3.81696		122	CIMG_13308	KJF60894	protein_coding	valid	proximal	stable	bidirectional	SU	-47	TAAGTATAA
TSS-supercont3.1:2578225-2578375,+	supercont3.1	2578225	2578375	+	37.4	0.882	37.37	1.82	0	other		3.76621	5.26191	0.47	-4.8454	537.97	140.91	24.25	-3.81215		9435	CIMG_02161	EAS36807	protein_coding	valid	distal	unstable	bidirectional	US
TSS-supercont3.2:3408542-3408692,-	supercont3.2	3408542	3408692	-	7.01	0.368	4.67	0.91	0.47	tss	EAS31272	1.56978	1.94753	9.33	0.171847	78.63	22.73	6.06	-3.81189		-225	CIMG_13078	EAS31272	protein_coding	valid	proximal	stable	bidirectional	SS	268	TATGTACGT
TSS-supercont3.5:763682-763832,+	supercont3.5	763682	763832	+	143.6	0.951	143.64	17.27	20.05	tss	EAS27506	2.98492	2.78057	625.76	2.09613	2025.36	289.1	603.38	-3.80835		22	CIMG_10111	EAS27506	protein_coding	valid	proximal	stable	bidirectional	SS	168	AAGGTTAGA
TSS-supercont3.4:218691-218841,-	supercont3.4	218691	218841	-	43.2	0.646	43.21	7.27	0	tssAntisense	EAS33282	2.41841	5.4663	4.2	-3.52308	617.77	135.46	673.32	-3.80696		-257	CIMG_04306	EAS33282	protein_coding	valid	proximal	stable	bidirectional	SS
TSS-supercont3.6:936751-936901,+	supercont3.6	936751	936901	+	68.1	0.898	68.12	16.36	0	other		1.99334	6.11103	5.6	-3.4287	963.05	192.73	0.93	-3.80193		3328	CIMG_03289	EAS32265	protein_coding	valid	distal	stable	bidirectional	SU
TSS-supercont3.5:1528809-1528959,-	supercont3.5	1528809	1528959	-	16.3	0.404	15.96	1.82	0.47	other		2.58837	3.52825	0	-6.2724	235.12	50	2.33	-3.79931		-12865	CIMG_13565	EAS27747	protein_coding	valid	distal	unstable	bidirectional	US
TSS-supercont3.3:4198346-4198496,+	supercont3.3	4198346	4198496	+	12.1	0.65	12.07	3.64	0	other		1.49406	3.70819	0	-4.65134	180.62	30.91	0.47	-3.79659		-13974	CIMG_13337	KJF60943	protein_coding	valid	distal	unstable	bidirectional	UU
TSS-supercont3.3:1488393-1488543,-	supercont3.3	1488393	1488543	-	29.6	0.701	24.91	0.91	0	other		3.76186	4.69544	0.47	-5.11179	358.13	78.18	0.47	-3.79293		652	CIMG_13223	EAS29629	protein_coding	valid	distal	unstable	bidirectional	UU
TSS-supercont3.6:1057615-1057765,-	supercont3.6	1057615	1057765	-	18.3	0.938	12.46	0	3.73	tssAntisense	EAS32309	3.75061	1.50877	13.99	-0.448806	185.29	45.46	47.1	-3.7908		-247	CIMG_03333	EAS32309	protein_coding	valid	proximal	stable	bidirectional	SS
TSS-supercont3.1:2917089-2917239,-	supercont3.1	2917089	2917239	-	44.8	0.689	40.48	10.91	0	other		1.80024	5.37434	1.87	-4.64587	570.67	107.28	2.8	-3.78469		-1322	CIMG_12717	KJF60066	protein_coding	valid	distal	unstable	bidirectional	US
TSS-supercont3.3:1437976-1438126,+	supercont3.3	1437976	1438126	+	56.4	0.885	57.22	14.55	1.4	tssAntisense	EAS29646	1.9046	4.60041	41.03	-0.536207	799.56	169.09	7.93	-3.78142		112	CIMG_13217	EAS29646	protein_coding	valid	proximal	stable	bidirectional	SS
TSS-supercont3.1:8071951-8072101,-	supercont3.1	8071951	8072101	-	8.17	0.727	8.17	0.91	2.33	tssAntisense	EAS34765	2.26335	1.4614	4.2	-0.936185	124.95	34.55	1.4	-3.77979		-250	CIMG_00119	EAS34765	protein_coding	valid	proximal	stable	bidirectional	SU
TSS-supercont3.2:5187657-5187807,-	supercont3.2	5187657	5187807	-	20.2	0.772	19.07	2.73	0.93	other		2.42779	3.37837	2.8	-2.72534	274.43	40.91	0.47	-3.77857		2004	CIMG_13144	KJF60700	protein_coding	valid	distal	stable	bidirectional	SU
TSS-supercont3.6:609941-610091,-	supercont3.6	609941	610091	-	12.5	0.694	10.51	2.73	0	other		1.62564	3.52482	8.86	-1.96032	156.87	56.36	10.26	-3.77778		-675	CIMG_03159	EAS32135	protein_coding	valid	distal	stable	bidirectional	SS
TSS-supercont3.5:3347959-3348109,+	supercont3.5	3347959	3348109	+	35	0.904	35.03	10	0	other		1.7117	5.17113	1.87	-3.91957	491.26	90.91	34.97	-3.77215		-448	CIMG_05718	EAS30239	protein_coding	valid	proximal	unstable	bidirectional	US
TSS-supercont3.5:2776607-2776757,+	supercont3.5	2776607	2776757	+	37.8	0.316	36.98	11.82	0.47	other		1.56684	4.69135	10.26	-1.81211	516.56	89.09	3.73	-3.76841		-1198	CIMG_12342	KJF61372	protein_coding	valid	distal	stable	bidirectional	SS
TSS-supercont3.4:1524841-1524991,+	supercont3.4	1524841	1524991	+	52.2	0.993	52.16	7.27	0	other		2.68438	5.73227	0.47	-5.20786	723.26	150	6.99	-3.76809		-589	CIMG_04821	EAS33797	protein_coding	valid	distal	unstable	bidirectional	US
TSS-supercont3.6:2073946-2074096,-	supercont3.6	2073946	2074096	-	8.95	0.8	8.56	1.82	1.4	otherExonBidirectional	EAS32718	1.76132	1.99398	5.6	-0.701112	129.24	26.36	0.47	-3.76802		1167	CIMG_03742	EAS32718	protein_coding	valid	distal	stable	bidirectional	SU
TSS-supercont3.1:101263-101413,+	supercont3.1	101263	101413	+	12.5	0.485	12.46	3.64	0	other		1.53648	3.75061	0	-5.0237	182.18	36.36	0.47	-3.76651		-4026	CIMG_12570	EAS27222	protein_coding	valid	distal	unstable	bidirectional	UU
TSS-supercont3.3:3602401-3602551,+	supercont3.3	3602401	3602551	+	108.6	0.761	108.22	68.18	0.93	other		0.65881	5.82249	4.2	-4.47735	1484.28	324.55	1177.38	-3.76543		-458	CIMG_07583	EAS28837	protein_coding	valid	proximal	stable	bidirectional	SS
TSS-supercont3.5:1866049-1866199,-	supercont3.5	1866049	1866199	-	101.2	0.485	100.82	40	1.4	tssAntisense	EAS27857	1.31233	5.40684	20.98	-2.56691	1380.73	365.46	184.18	-3.76238		-186	CIMG_09061	EAS27857	protein_coding	valid	proximal	stable	bidirectional	SS
TSS-supercont3.2:5182769-5182919,-	supercont3.2	5182769	5182919	-	52.2	0.819	54.5	13.64	1.87	other		1.92257	4.27337	16.32	-2.66699	752.07	169.09	9.33	-3.76222		-940	CIMG_13142	EAS31899	protein_coding	valid	distal	stable	bidirectional	SS
TSS-supercont3.2:4071676-4071826,-	supercont3.2	4071676	4071826	-	67.3	0.421	65.79	10	1.87	tss	EAS31527	2.60213	4.54051	64.35	-0.175238	902.32	151.82	5.13	-3.75753		-16	CIMG_07006	EAS31527	protein_coding	valid	proximal	stable	bidirectional	SS	447	GCCGTATGT
TSS-supercont3.1:3369349-3369499,+	supercont3.1	3369349	3369499	+	31.1	0.648	31.14	7.27	0	tssAntisense	EAS36581	1.95841	5.0063	1.87	-3.65008	432.87	92.73	403.34	-3.75482		-173	CIMG_01935	EAS36581	protein_coding	valid	proximal	unstable	bidirectional	US
TSS-supercont3.1:1151601-1151751,-	supercont3.1	1151601	1151751	-	46.7	0.372	42.43	9.09	0	tss	EAS37359	2.10577	5.44062	116.57	1.02363	585.07	100	79.74	-3.75431		-13	CIMG_02713	EAS37359	protein_coding	valid	proximal	stable	bidirectional	SS	412	ATGGTATGG
TSS-supercont3.1:292577-292727,-	supercont3.1	292577	292727	-	7.01	0.979	7.01	0.91	0.47	other		2.06823	2.44599	0	-4.01614	107.05	28.18	0	-3.75375		8470	CIMG_12587	EAS27171	protein_coding	valid	distal	unstable	bidirectional	UU
TSS-supercont3.2:1743711-1743861,-	supercont3.2	1743711	1743861	-	88	0.806	87.59	20.91	0	other		2.01555	6.46907	19.58	-2.49269	1193.88	284.55	13.52	-3.75358		-667	CIMG_06122	EAS30643	protein_coding	valid	distal	stable	bidirectional	SS
TSS-supercont3.3:2396863-2397013,+	supercont3.3	2396863	2397013	+	56.1	0.644	56.05	13.64	0	tssAntisense	EAS29298	1.96231	5.83415	1.87	-5.93337	768.03	172.73	492.87	-3.75274		-245	CIMG_08044	EAS29298	protein_coding	valid	proximal	unstable	bidirectional	US
TSS-supercont3.1:7485796-7485946,+	supercont3.1	7485796	7485946	+	14.8	0.884	14.79	3.64	0.47	otherExonBidirectional	EAS35007	1.76681	3.42512	0.93	-3.74684	211.76	54.55	33.57	-3.75214		-803	CIMG_10536	EAS35005	protein_coding	valid	distal	unstable	bidirectional	US
TSS-supercont3.4:1634828-1634978,-	supercont3.4	1634828	1634978	-	17.5	0.5	17.13	2.73	0	tssAntisense	EAS33828	2.28113	4.18031	9.79	-1.10381	242.9	51.82	77.87	-3.74984		-362	CIMG_04852	EAS33828	protein_coding	valid	proximal	stable	bidirectional	SS
TSS-supercont3.2:5153337-5153487,+	supercont3.2	5153337	5153487	+	41.3	0.613	43.21	6.36	0	other		2.5866	5.4663	0.47	-5.14435	593.24	102.73	0.47	-3.7486		3884	CIMG_13139	KJF60697	protein_coding	valid	distal	unstable	bidirectional	UU
TSS-supercont3.1:2590228-2590378,+	supercont3.1	2590228	2590378	+	40.1	0.394	39.32	7.27	2.8	tss	EAS36805	2.28554	3.40742	144.08	1.31726	540.3	69.09	78.8	-3.74686		47	CIMG_02159	EAS36805	protein_coding	valid	proximal	stable	bidirectional	SS	209	AATGTGAGC
TSS-supercont3.3:686093-686243,+	supercont3.3	686093	686243	+	12.8	0.824	12.85	4.55	0	other		1.31933	3.79181	1.4	-3.77786	183.35	87.27	21.45	-3.73449		1780	CIMG_13181	EAS29922	protein_coding	valid	distal	unstable	bidirectional	US
TSS-supercont3.1:1131995-1132145,-	supercont3.1	1131995	1132145	-	125.7	0.92	125.73	23.64	0	tssAntisense	EAS37364	2.36268	6.98561	122.17	-1.17729	1682.42	360.01	380.96	-3.73157		-188	CIMG_02718	EAS37364	protein_coding	valid	proximal	stable	bidirectional	SS
TSS-supercont3.3:1318875-1319025,+	supercont3.3	1318875	1319025	+	10.9	0.413	10.9	2.73	0	other		1.67371	3.57289	0.93	-2.67081	156.87	28.18	0.47	-3.7297		-412	CIMG_13203	EAS29691	protein_coding	valid	proximal	unstable	bidirectional	UU
TSS-supercont3.2:5017853-5018003,+	supercont3.2	5017853	5018003	+	13.2	0.634	13.24	6.36	0	tssAntisense	EAS31837	0.952171	3.83188	0.47	-3.59312	187.63	41.82	14.46	-3.72754		-270	CIMG_07316	EAS31837	protein_coding	valid	proximal	unstable	bidirectional	US
TSS-supercont3.2:906092-906242,-	supercont3.2	906092	906242	-	8.95	0.195	8.95	5.45	0	other		0.625397	3.3147	0.47	-3.71471	130.79	21.82	3.26	-3.7274		-2635	CIMG_05794	EAS30315	protein_coding	valid	distal	unstable	bidirectional	US
TSS-supercont3.1:1830615-1830765,-	supercont3.1	1830615	1830765	-	159.6	0.645	159.6	37.27	0	singleExon	EAS37078	2.06919	7.32733	187.92	0.220357	2124.23	279.1	3050.01	-3.72608		-7	CIMG_02432	EAS37078	protein_coding	valid	proximal	stable	bidirectional	SS
TSS-supercont3.2:865230-865380,+	supercont3.2	865230	865380	+	15.2	0.55	15.18	3.64	0	other		1.80201	4.01614	0	-4.18031	212.93	46.36	0.93	-3.72486		6661	CIMG_05779	EAS30300	protein_coding	valid	distal	unstable	bidirectional	UU
TSS-supercont3.1:1289046-1289196,+	supercont3.1	1289046	1289196	+	132.4	0.683	129.63	24.55	75.54	tss	EAS37299	2.35409	0.7712	217.29	-0.0746977	1721.34	346.37	76.47	-3.72081		79	CIMG_02653	EAS37299	protein_coding	valid	proximal	stable	bidirectional	SS	51	AAGGTACGT
TSS-supercont3.2:445611-445761,-	supercont3.2	445611	445761	-	20.6	0.712	20.24	3.64	0	tssAntisense	KJF60427	2.19459	4.40871	0.93	-3.68076	278.72	81.82	83.47	-3.71913		-134	CIMG_12963	KJF60427	protein_coding	valid	proximal	unstable	bidirectional	US
TSS-supercont3.6:1285976-1286126,-	supercont3.6	1285976	1286126	-	65	0.849	51.77	11.82	5.13	other		2.04132	3.10576	30.31	-1.15867	692.9	175.46	106.78	-3.71694		-1296	CIMG_03420	EAS32396	protein_coding	valid	distal	stable	bidirectional	SS
TSS-supercont3.6:1976104-1976254,-	supercont3.6	1976104	1976254	-	18.3	0.782	18.3	7.27	1.4	tssAntisense	KJF61544	1.22264	3.00749	6.06	-1.73982	252.63	63.64	156.21	-3.71605		84	CIMG_13733	KJF61544	protein_coding	valid	proximal	stable	bidirectional	SS
TSS-supercont3.6:1789946-1790096,-	supercont3.6	1789946	1790096	-	19.5	0.692	19.46	4.55	0.93	other		1.88225	3.40613	1.4	-3.29646	267.82	55.46	30.31	-3.71576		-527	CIMG_03628	EAS32604	protein_coding	valid	distal	unstable	bidirectional	US
TSS-supercont3.3:4156439-4156589,-	supercont3.3	4156439	4156589	-	33.1	0.605	34.64	9.09	25.18	tssAntisense	EAS28685	1.82057	0.445032	117.51	1.27769	467.12	90	39.63	-3.71531		-246	CIMG_07431	EAS28685	protein_coding	valid	proximal	stable	bidirectional	SS
TSS-supercont3.6:1629027-1629177,-	supercont3.6	1629027	1629177	-	7.4	0.63	7.4	0.91	1.4	other		2.13682	1.80735	1.87	-1.54934	109	75.46	54.09	-3.71097		-405	CIMG_03561	EAS32537	protein_coding	valid	proximal	unstable	bidirectional	US
TSS-supercont3.1:3084664-3084814,+	supercont3.1	3084664	3084814	+	134.3	0.261	122.23	20	3.26	otherExonBidirectional	EAS36700	2.55289	4.85436	65.75	-1.09998	1612.35	308.19	18.19	-3.71063		767	CIMG_02054	EAS36700	protein_coding	valid	distal	stable	bidirectional	SS
TSS-supercont3.4:875710-875860,-	supercont3.4	875710	875860	-	142.1	0.672	142.08	45.46	0	tssAntisense	EAS33552	1.62276	7.16068	0.47	-6.60879	1870.04	218.19	2572.06	-3.70895		288	CIMG_04576	EAS33552	protein_coding	valid	proximal	unstable	bidirectional	US
TSS-supercont3.1:3456570-3456720,-	supercont3.1	3456570	3456720	-	112.1	0.72	112.11	20	41.97	tss	EAS36547	2.42927	1.39632	384.69	1.72575	1475.71	407.28	18.65	-3.70659		197	CIMG_01901	EAS36547	protein_coding	valid	proximal	stable	bidirectional	SS	319	ACAGTCAGT
TSS-supercont3.1:5602074-5602224,-	supercont3.1	5602074	5602224	-	13.2	0.857	13.24	4.55	0	tssAntisense	EAS35743	1.35939	3.83188	0	-4.0505	184.51	63.64	117.51	-3.70348		-230	CIMG_01097	EAS35743	protein_coding	valid	proximal	unstable	bidirectional	US
TSS-supercont3.5:3332975-3333125,+	supercont3.5	3332975	3333125	+	59.2	0.778	59.17	7.27	5.13	tss	EAS30244	2.86309	3.29509	294.23	2.23991	782.43	190.91	4.66	-3.70269		-9	CIMG_05723	EAS30244	protein_coding	valid	proximal	stable	bidirectional	SS	109	GTGGTATGC
TSS-supercont3.2:1968919-1969069,-	supercont3.2	1968919	1969069	-	269.4	0.737	268.59	113.64	1.4	tssAntisense	EAS30720	1.23366	6.81159	38.24	-3.09204	3506.53	612.74	5206.6	-3.70162		-172	CIMG_06199	EAS30720	protein_coding	valid	proximal	stable	bidirectional	SS
TSS-supercont3.1:6754663-6754813,-	supercont3.1	6754663	6754813	-	42.4	0.793	42.43	17.27	0	tss	KJF60281	1.24922	5.44062	79.74	0.782773	563.66	2079.14	167.86	-3.70062		-141	CIMG_00664	EAS35310	protein_coding	valid	proximal	stable	bidirectional	SS	-147	GGAGTGATG
TSS-supercont3.1:7810526-7810676,+	supercont3.1	7810526	7810676	+	165	0.628	165.05	52.73	0.47	tss	ENSRNAT049942386	1.62782	6.81966	11.19	-3.77123	2157.71	54547.6	2.8	-3.70048		-137	CIMG_15033	CIMG_15033-1	tRNA	valid	proximal	stable	bidirectional	SS
TSS-supercont3.3:2630896-2631046,-	supercont3.3	2630896	2631046	-	15.6	0.884	15.57	0.91	2.8	tss	EAS29217	3.11693	2.1245	28.44	0.0397462	214.1	86.37	53.16	-3.69836		-17	CIMG_07963	EAS29217	protein_coding	valid	proximal	stable	bidirectional	SS	548	TGGGTATAC
TSS-supercont3.1:5258825-5258975,+	supercont3.1	5258825	5258975	+	9.73	0.48	9.73	2.73	0.93	otherExonBidirectional	KJF60197	1.5244	2.47498	8.39	-1.12361	138.19	37.27	14.92	-3.69733		1147	CIMG_10701	KJF60197	protein_coding	valid	distal	stable	bidirectional	SS
TSS-supercont3.5:2137706-2137856,-	supercont3.5	2137706	2137856	-	8.56	0.25	8.17	3.64	0	tss	EAS27958	0.982797	3.19692	2.33	-2.13435	117.95	30	93.26	-3.69729		98	CIMG_09162	EAS27958	protein_coding	valid	proximal	stable	bidirectional	SS	63	CTGGTTAGT
TSS-supercont3.5:2708560-2708710,+	supercont3.5	2708560	2708710	+	75.9	0.533	75.91	9.09	4.2	firstExon	EAS28169	2.93025	3.88659	69.48	-0.197141	996.53	179.09	17.72	-3.69712		293	CIMG_09373	EAS28169	protein_coding	valid	proximal	stable	bidirectional	SS
TSS-supercont3.4:2801364-2801514,-	supercont3.4	2801364	2801514	-	89.1	0.567	89.14	22.73	0	tssAntisense	EAS34234	1.92546	6.4941	2.8	-4.61719	1167.03	160	765.18	-3.69577		-3	CIMG_05258	EAS34234	protein_coding	valid	proximal	stable	bidirectional	SS
TSS-supercont3.1:8124240-8124390,-	supercont3.1	8124240	8124390	-	85.6	0.583	84.86	19.09	0	tssAntisense	KJF60376	2.09551	6.42391	22.38	-1.92187	1110.97	11446.6	242.47	-3.69499		-260	CIMG_12904	KJF60376	protein_coding	valid	proximal	stable	bidirectional	SS
TSS-supercont3.1:1570736-1570886,-	supercont3.1	1570736	1570886	-	48.3	0.719	48.27	6.36	0.47	other		2.74293	5.06682	1.87	-4.38992	636.06	100.91	4.66	-3.69265		-1763	CIMG_12665	KJF59994	protein_coding	valid	distal	unstable	bidirectional	US
TSS-supercont3.1:4039375-4039525,-	supercont3.1	4039375	4039525	-	17.9	0.621	17.52	3.64	0.47	tssAntisense	EAS36323	1.99689	3.6552	0.93	-3.32193	237.84	60	39.63	-3.68889		-323	CIMG_01677	EAS36323	protein_coding	valid	proximal	unstable	bidirectional	US
TSS-supercont3.2:3828271-3828421,-	supercont3.2	3828271	3828421	-	52.2	0.493	45.16	33.64	2.8	tssAntisense	EAS31439	0.414204	3.60257	6.99	-3.70446	593.63	90	73.67	-3.68728		-357	CIMG_06918	EAS31439	protein_coding	valid	proximal	stable	bidirectional	SS
TSS-supercont3.5:3324333-3324483,+	supercont3.5	3324333	3324483	+	93	0.402	92.65	26.36	0.93	tssAntisense	EAS30248	1.77521	5.60061	6.06	-4.34494	1204.39	177.28	333.86	-3.68608		-271	CIMG_05727	EAS30248	protein_coding	valid	proximal	stable	bidirectional	SS
TSS-supercont3.5:1362366-1362516,-	supercont3.5	1362366	1362516	-	68.9	0.459	68.9	13.64	0.47	other		2.25538	5.5714	1.4	-5.12774	897.65	166.37	3.73	-3.68439		-561	CIMG_13562	KJF61286	protein_coding	valid	distal	unstable	bidirectional	US
TSS-supercont3.6:3218740-3218890,+	supercont3.6	3218740	3218890	+	13.2	0.5	13.24	7.27	0	other		0.78399	3.83188	4.2	-2.10756	181.79	46.36	12.59	-3.68217		1257	CIMG_04204	EAS33180	protein_coding	valid	distal	stable	bidirectional	SS
TSS-supercont3.1:520366-520516,-	supercont3.1	520366	520516	-	8.95	0.262	8.95	0	0	other		3.3147	3.3147	0.47	-3.42512	126.51	31.82	0	-3.67977		572	CIMG_12607	KJF59936	protein_coding	valid	distal	unstable	bidirectional	UU
TSS-supercont3.1:5700487-5700637,+	supercont3.1	5700487	5700637	+	21.8	0.737	21.8	3.64	0	tss	EAS35701	2.29684	4.51096	73.67	1.61601	291.17	64.55	4.66	-3.6797		-9	CIMG_01055	EAS35701	protein_coding	valid	proximal	stable	bidirectional	SS	310	GGGGTACGA
TSS-supercont3.5:3192980-3193130,-	supercont3.5	3192980	3193130	-	273.7	0.699	273.66	70	0	tss	EAS28353	1.95176	8.1015	629.49	1.16452	3517.81	250.91	874.29	-3.67937		-54	CIMG_09557	EAS28353	protein_coding	valid	proximal	stable	bidirectional	SS	56	ATGGTAAAG
TSS-supercont3.1:7864962-7865112,+	supercont3.1	7864962	7865112	+	23.7	0.387	23.36	18.18	0	tssAntisense	EAS34852	0.344911	4.60644	30.78	-1.65193	310.25	111.82	56.89	-3.67549		-248	CIMG_00206	EAS34852	protein_coding	valid	proximal	stable	bidirectional	SS
TSS-supercont3.6:2345677-2345827,+	supercont3.6	2345677	2345827	+	8.95	0.96	8.95	5.45	0	other		0.625397	3.3147	0	-3.47508	126.12	9.09	6.99	-3.67535		-2263	CIMG_03846	EAS32822	protein_coding	valid	distal	unstable	bidirectional	US
TSS-supercont3.1:5575700-5575850,+	supercont3.1	5575700	5575850	+	190.7	0.762	190.74	30	24.71	singleExon	EAS35753	2.62881	2.89875	374.43	0.934676	2448.11	322.73	1048.69	-3.67503		27	CIMG_01107	EAS35753	protein_coding	valid	proximal	stable	bidirectional	SS
TSS-supercont3.5:90707-90857,+	supercont3.5	90707	90857	+	26.5	0.787	17.52	3.64	0	other		1.99689	4.21101	1.87	-3.81237	235.12	40	8.86	-3.67236		-7795	CIMG_13493	EAS27278	protein_coding	valid	distal	unstable	bidirectional	US
TSS-supercont3.2:2118291-2118441,-	supercont3.2	2118291	2118441	-	129.6	0.898	129.63	24.55	0.47	tssAntisense	EAS30771	2.35409	6.47353	0.93	-6.38223	1662.56	310.01	1374.16	-3.67072		175	CIMG_06250	EAS30771	protein_coding	valid	proximal	unstable	bidirectional	US
TSS-supercont3.3:3215352-3215502,-	supercont3.3	3215352	3215502	-	34.3	0.588	29.2	5.45	0.93	other	na	2.22718	3.96788	5.6	-3.25229	383.43	132.73	20.52	-3.6701		940	CIMG_07741	EAS28995	protein_coding	valid	distal	stable	bidirectional	SS
TSS-supercont3.2:3758240-3758390,+	supercont3.2	3758240	3758390	+	10.9	0.485	10.51	1.82	0	other		2.02912	3.52482	20.52	0.763123	145.2	43.64	23.78	-3.66698		-1040	CIMG_06890	EAS31411	protein_coding	valid	distal	stable	bidirectional	SS
TSS-supercont3.1:3392161-3392311,-	supercont3.1	3392161	3392311	-	27.6	0.659	27.64	8.18	0	tssAntisense	EAS36571	1.64147	4.83996	0.47	-4.87179	362.41	65.46	12.59	-3.66549		-226	CIMG_01925	EAS36571	protein_coding	valid	proximal	unstable	bidirectional	US
TSS-supercont3.1:3782031-3782181,-	supercont3.1	3782031	3782181	-	98.9	0.453	73.96	10.91	62.48	singleExon	EAS36419	2.65395	0.239819	353.45	1.48827	949.04	182.73	0.93	-3.6638		324	CIMG_01773	EAS36419	protein_coding	valid	proximal	stable	bidirectional	SU
TSS-supercont3.2:3690308-3690458,+	supercont3.2	3690308	3690458	+	28.4	0.446	24.91	3.64	3.26	other		2.48131	2.60458	43.37	-0.128103	326.99	93.64	85.33	-3.66207		-565	CIMG_06861	EAS31382	protein_coding	valid	distal	stable	bidirectional	SS
TSS-supercont3.5:34222-34372,-	supercont3.5	34222	34372	-	29.6	0.589	29.58	4.55	0.47	other		2.46203	4.3787	2.8	-3.29123	385.76	60.91	2.8	-3.66078		3114	CIMG_13487	KJF61206	protein_coding	valid	distal	stable	bidirectional	SS
TSS-supercont3.2:3636161-3636311,-	supercont3.2	3636161	3636311	-	23.4	0.531	22.97	8.18	0.47	tss	EAS31358	1.38466	4.02734	124.97	2.17681	302.07	56.36	55.02	-3.66035		-65	CIMG_06837	EAS31358	protein_coding	valid	proximal	stable	bidirectional	SS	280	TAGGTTTGT
TSS-supercont3.2:2774368-2774518,+	supercont3.2	2774368	2774518	+	63.1	0.274	47.1	19.09	1.87	tss	EAS31020	1.25956	4.06691	151.54	0.387496	605.7	197.28	186.52	-3.65687		-15	CIMG_06499	EAS31020	protein_coding	valid	proximal	stable	bidirectional	SS	330	GAGGTGAAG
TSS-supercont3.3:1590954-1591104,+	supercont3.3	1590954	1591104	+	24.1	0.97	22.97	3.64	0.47	other		2.36903	4.02734	3.26	-2.5827	301.29	41.82	2.8	-3.65663		4607	CIMG_13233	EAS29605	protein_coding	valid	distal	stable	bidirectional	SS
TSS-supercont3.4:3669797-3669947,-	supercont3.4	3669797	3669947	-	30.8	0.655	22.97	8.18	0	other		1.38466	4.58316	6.99	-2.12572	300.9	45.46	11.66	-3.65477		1209	CIMG_13475	KJF61192	protein_coding	valid	distal	stable	bidirectional	SS
TSS-supercont3.1:3175818-3175968,-	supercont3.1	3175818	3175968	-	19.5	0.864	18.68	0.91	0	other		3.36509	4.29866	0	-4.89772	246.41	37.27	0.47	-3.6521		-2167	CIMG_02019	EAS36665	protein_coding	valid	distal	unstable	bidirectional	UU
TSS-supercont3.1:5579117-5579267,+	supercont3.1	5579117	5579267	+	23.7	0.821	22.97	6.36	0	tssAntisense	EAS35752	1.70345	4.58316	0	-4.69544	299.74	72.73	182.79	-3.64921		-237	CIMG_01106	EAS35752	protein_coding	valid	proximal	unstable	bidirectional	US
TSS-supercont3.3:1793136-1793286,+	supercont3.3	1793136	1793286	+	28.4	0.866	28.42	14.55	0.93	other		0.919883	3.93012	7.46	-2.48372	367.47	82.73	1.87	-3.64668		23329	CIMG_13244	EAS29540	protein_coding	valid	distal	stable	bidirectional	SU
TSS-supercont3.1:4361691-4361841,-	supercont3.1	4361691	4361841	-	14	0.405	14.01	7.27	0.93	tssAntisense	EAS36202	0.859965	2.95925	13.52	-0.224095	186.46	60.91	106.78	-3.64259		-212	CIMG_01556	EAS36202	protein_coding	valid	proximal	stable	bidirectional	SS
TSS-supercont3.2:1805348-1805498,+	supercont3.2	1805348	1805498	+	19.5	0.097	15.96	3.64	2.8	other		1.86994	2.15806	11.66	-0.944237	210.59	31.82	4.66	-3.64106		478	CIMG_06144	EAS30665	protein_coding	valid	proximal	stable	bidirectional	SS
TSS-supercont3.6:1512993-1513143,-	supercont3.6	1512993	1513143	-	18.7	0.314	18.68	0	0	tssAntisense	EAS32491	4.29866	4.29866	1.4	-3.03562	244.07	69.09	106.31	-3.63839		-251	CIMG_03515	EAS32491	protein_coding	valid	proximal	unstable	bidirectional	US
TSS-supercont3.3:174545-174695,-	supercont3.3	174545	174695	-	59.2	0.611	56.83	10	1.87	tss	EAS30128	2.39431	4.3327	16.32	-1.9885	718.2	136.37	1252.92	-3.6365		-149	CIMG_08874	EAS30128	protein_coding	valid	proximal	stable	bidirectional	SS	607	TTGGTATGC
TSS-supercont3.4:385838-385988,-	supercont3.4	385838	385988	-	19.5	0.357	18.3	10	1.4	other		0.811097	3.00749	4.66	-1.95994	239.01	67.27	7.93	-3.63642		-1170	CIMG_04382	EAS33358	protein_coding	valid	distal	stable	bidirectional	SS
TSS-supercont3.6:189205-189355,-	supercont3.6	189205	189355	-	12.1	0.6	12.07	3.64	0	other		1.49406	3.70819	6.06	-1.0502	161.16	27.27	0.47	-3.63309		3547	CIMG_02991	EAS31967	protein_coding	valid	distal	stable	bidirectional	SU
TSS-supercont3.4:2958586-2958736,-	supercont3.4	2958586	2958736	-	29.2	0.526	29.58	4.55	0	other		2.46203	4.93452	1.4	-4.67572	378.37	64.55	6.53	-3.63295		-11864	CIMG_13453	EAS34282	protein_coding	valid	distal	unstable	bidirectional	US
TSS-supercont3.3:1533761-1533911,-	supercont3.3	1533761	1533911	-	26.5	0.549	25.69	4.55	0	other		2.26574	4.73823	0	-5.86344	330.1	52.73	3.73	-3.6329		2656	CIMG_13227	KJF60787	protein_coding	valid	distal	unstable	bidirectional	US
TSS-supercont3.3:3372857-3373007,+	supercont3.3	3372857	3373007	+	230.8	0.806	230.84	23.64	0	tss	EAS28933	3.23406	7.85699	336.2	0.514084	2873.19	366.37	242	-3.63195		-27	CIMG_07679	EAS28933	protein_coding	valid	proximal	stable	bidirectional	SS	131	ATGGTACGT
TSS-supercont3.2:706268-706418,-	supercont3.2	706268	706418	-	16	0.784	16.35	9.09	1.87	other		0.782009	2.59581	4.66	-2.85991	213.32	70.91	40.57	-3.62676		-371	CIMG_09615	EAS28411	protein_coding	valid	proximal	stable	bidirectional	SS
TSS-supercont3.3:3516211-3516361,-	supercont3.3	3516211	3516361	-	11.7	0.613	10.12	6.36	2.8	other		0.595379	1.54909	7.93	-1.6005	136.24	33.64	1.4	-3.62547		444	CIMG_07621	EAS28875	protein_coding	valid	proximal	stable	bidirectional	SU
TSS-supercont3.4:906772-906922,+	supercont3.4	906772	906922	+	18.7	0.754	18.68	3.64	0	tssAntisense	EAS33564	2.08453	4.29866	2.8	-2.45598	241.74	78.18	507.32	-3.62461		-207	CIMG_04588	EAS33564	protein_coding	valid	proximal	stable	bidirectional	SS
TSS-supercont3.2:2804417-2804567,-	supercont3.2	2804417	2804567	-	28.8	0.289	28.81	4.55	0	tssAntisense	EAS31032	2.42524	4.89772	0.93	-3.96788	366.3	71.82	296.56	-3.62309		-98	CIMG_06511	EAS31032	protein_coding	valid	proximal	unstable	bidirectional	US
TSS-supercont3.2:3669883-3670033,-	supercont3.2	3669883	3670033	-	54.1	0.788	54.11	10	0.93	tssAntisense	EAS31375	2.32481	4.83564	11.19	-2.51152	677.33	320.92	162.27	-3.6216		-277	CIMG_06854	EAS31375	protein_coding	valid	proximal	stable	bidirectional	SS
TSS-supercont3.3:3853032-3853182,-	supercont3.3	3853032	3853182	-	18.7	0.327	15.96	10.91	4.2	other		0.509963	1.70555	18.65	-0.309985	207.48	54.55	4.2	-3.6197		-711	CIMG_07491	EAS28745	protein_coding	valid	distal	stable	bidirectional	SS
TSS-supercont3.6:1524451-1524601,-	supercont3.6	1524451	1524601	-	122.2	0.444	119.89	36.36	11.66	tss	EAS32493	1.69413	3.25535	165.53	0.287198	1483.11	293.64	2263.84	-3.61783		3	CIMG_03517	EAS32493	protein_coding	valid	proximal	stable	bidirectional	SS	319	AATGTATGT
TSS-supercont3.2:4059787-4059937,-	supercont3.2	4059787	4059937	-	96.5	0.554	95.76	10.91	0	tssAntisense	EAS31522	3.02224	6.59634	29.84	-1.89951	1185.32	543.65	2253.58	-3.61594		-171	CIMG_07001	EAS31522	protein_coding	valid	proximal	stable	bidirectional	SS
TSS-supercont3.2:3224985-3225135,-	supercont3.2	3224985	3225135	-	22.6	0.53	20.24	13.64	2.33	tssAntisense	EAS31198	0.536868	2.67319	59.69	-1.65668	259.25	94.55	394.48	-3.61504		57	CIMG_06677	EAS31198	protein_coding	valid	proximal	stable	bidirectional	SS
TSS-supercont3.1:6735342-6735492,+	supercont3.1	6735342	6735492	+	30	0.44	29.97	10	1.4	tssAntisense	KJF60279	1.49337	3.68977	52.69	-2.71972	377.98	69.09	87.2	-3.61318		-263	CIMG_00677	KJF60280	protein_coding	valid	proximal	stable	bidirectional	SS
TSS-supercont3.1:3710972-3711122,-	supercont3.1	3710972	3711122	-	76.3	0.647	59.17	8.18	0.47	tss	EAS36446	2.71248	5.35516	8.39	-3.98727	734.55	211.82	19.58	-3.61171		195	CIMG_01800	EAS36446	protein_coding	valid	proximal	stable	bidirectional	SS	-58	GAAGTATGT
TSS-supercont3.1:1818131-1818281,+	supercont3.1	1818131	1818281	+	63.5	0.421	63.45	20.91	0	other		1.55659	6.01011	53.62	-1.62756	786.71	197.28	289.1	-3.61141		-338	CIMG_02435	EAS37081	protein_coding	valid	proximal	stable	bidirectional	SS
TSS-supercont3.1:4920769-4920919,+	supercont3.1	4920769	4920919	+	22.2	0.877	11.68	5.45	1.4	other		0.975184	2.40145	4.66	-1.95994	153.76	39.09	12.59	-3.60941		-1821	CIMG_01349	EAS35995	protein_coding	valid	distal	stable	bidirectional	SS
TSS-supercont3.1:5955240-5955390,-	supercont3.1	5955240	5955390	-	79	0.716	79.02	27.27	16.32	otherExonBidirectional	KJF60238	1.50109	2.20792	211.7	1.38945	973.56	263.64	4.66	-3.60632		348	CIMG_10652	KJF60238	protein_coding	valid	proximal	stable	bidirectional	SS
TSS-supercont3.1:1686020-1686170,-	supercont3.1	1686020	1686170	-	18.7	0.918	18.68	7.27	1.4	otherExonBidirectional	EAS37136	1.25077	3.03562	22.38	0.165228	238.62	36.36	2.33	-3.60595		386	CIMG_10966	EAS37136	protein_coding	valid	proximal	stable	bidirectional	SS
TSS-supercont3.2:250188-250338,+	supercont3.2	250188	250338	+	18.7	0.918	18.68	6.36	0	other		1.41895	4.29866	2.8	-3.11489	238.62	40	1.4	-3.60595		5440	CIMG_09765	EAS28561	protein_coding	valid	distal	stable	bidirectional	SU
TSS-supercont3.2:864910-865060,+	supercont3.2	864910	865060	+	19.1	0.882	17.91	3.64	0	other		2.02695	4.24108	0	-5.30524	228.89	55.46	3.26	-3.60372		6341	CIMG_05779	EAS30300	protein_coding	valid	distal	unstable	bidirectional	US
TSS-supercont3.1:4530331-4530481,-	supercont3.1	4530331	4530481	-	22.6	0.441	22.58	7.27	0	other		1.5116	4.55949	3.26	-2.5385	285.33	52.73	6.99	-3.60204		-1169	CIMG_01497	EAS36143	protein_coding	valid	distal	stable	bidirectional	SS
TSS-supercont3.5:1161352-1161502,-	supercont3.5	1161352	1161502	-	133.9	0.797	133.91	29.09	0	other		2.16464	7.07585	6.53	-4.16737	1636.87	6976.52	771.24	-3.60175	Afu_455	633	ENSRNAG049942537	ENSRNAT049942537	snRNA	valid	distal	stable	bidirectional	SS
TSS-supercont3.4:2612783-2612933,-	supercont3.4	2612783	2612933	-	17.9	0.787	17.91	3.64	0	other		2.02695	4.24108	0.93	-4.20682	228.5	43.64	5.6	-3.60127		-716	CIMG_13433	EAS34163	protein_coding	valid	distal	unstable	bidirectional	US
TSS-supercont3.4:2642127-2642277,+	supercont3.4	2642127	2642277	+	10.5	0.873	10.51	1.82	0	tssAntisense	EAS34172	2.02912	3.52482	12.12	-2.40545	138.58	83.64	337.13	-3.60013		-309	CIMG_05196	EAS34172	protein_coding	valid	proximal	stable	bidirectional	SS
TSS-supercont3.5:1969395-1969545,+	supercont3.5	1969395	1969545	+	26.9	0.643	26.86	2.73	4.2	tss	EAS27899	2.90095	2.42161	61.55	1.14676	336.72	68.18	8.39	-3.59956		1	CIMG_09103	EAS27899	protein_coding	valid	proximal	stable	bidirectional	SS	196	TATGTTCGT
TSS-supercont3.4:624725-624875,-	supercont3.4	624725	624875	-	304.8	0.7	304.8	90.91	0	other		1.73429	8.25644	32.17	-3.21193	3692.6	17725.8	85.8	-3.59437		-569	CIMG_04481	EAS33457	protein_coding	valid	distal	stable	bidirectional	SS
TSS-supercont3.3:3739196-3739346,+	supercont3.3	3739196	3739346	+	25.7	0.871	25.69	15.45	9.79	other		0.698212	1.3066	9.33	-1.36946	321.15	140	9.79	-3.59336		-689	CIMG_07532	EAS28786	protein_coding	valid	distal	stable	bidirectional	SS
TSS-supercont3.1:4646566-4646716,-	supercont3.1	4646566	4646716	-	9.73	0.885	9.73	6.36	1.4	other		0.543872	2.16054	8.39	-0.24396	128.46	52.73	129.63	-3.59278		-410	CIMG_01458	EAS36104	protein_coding	valid	proximal	stable	bidirectional	SS
TSS-supercont3.1:6204018-6204168,+	supercont3.1	6204018	6204168	+	66.2	0.46	59.95	9.09	0	other		2.5947	5.92955	16.32	-2.3547	733.38	187.28	102.58	-3.59083		-486	CIMG_00883	EAS35529	protein_coding	valid	proximal	stable	bidirectional	SS
TSS-supercont3.2:1937127-1937277,+	supercont3.2	1937127	1937277	+	73.6	0.705	73.57	7.27	0	tssAntisense	CIMG_15506-1	3.17264	6.22052	13.52	-2.44107	897.26	5506.48	31.24	-3.59047		-185	CIMG_15506	CIMG_15506-1	rRNA	valid	proximal	stable	bidirectional	SS
TSS-supercont3.1:1445533-1445683,-	supercont3.1	1445533	1445683	-	42.4	0.752	40.87	9.09	1.87	other		2.05299	3.86679	3.73	-3.55258	503.32	60.91	0.93	-3.59035		-1902	CIMG_12654	EAS37239	protein_coding	valid	distal	stable	bidirectional	SU
TSS-supercont3.5:1247695-1247845,+	supercont3.5	1247695	1247845	+	69.7	0.528	69.68	18.18	3.73	tss	EAS27696	1.8817	3.90139	177.66	1.26055	849.77	110	526.91	-3.5894		5	CIMG_10301	EAS27696	protein_coding	valid	proximal	stable	bidirectional	SS	291	CCGGTAGGA
TSS-supercont3.1:6725344-6725494,+	supercont3.1	6725344	6725494	+	70.5	0.846	70.46	12.73	0	tss	EAS35326	2.3798	6.15906	193.04	1.39486	856.39	145.46	9.33	-3.58474		-9	CIMG_00680	EAS35326	protein_coding	valid	proximal	stable	bidirectional	SS	176	GAGGTGCGT
TSS-supercont3.1:7068883-7069033,+	supercont3.1	7068883	7069033	+	61.1	0.887	36.59	4.55	0.93	other		2.75979	4.28368	7.93	-3.68758	449.99	112.73	36.84	-3.58467		-442	CIMG_10570	EAS35183	protein_coding	valid	proximal	stable	bidirectional	SS
TSS-supercont3.5:2586544-2586694,+	supercont3.5	2586544	2586694	+	16.3	0.442	16.35	2.73	0	tssAntisense	EAS28121	2.21769	4.11686	1.87	-2.59581	207.09	50.91	197.71	-3.5842		-165	CIMG_09325	EAS28121	protein_coding	valid	proximal	unstable	bidirectional	US
TSS-supercont3.3:2424821-2424971,-	supercont3.3	2424821	2424971	-	17.1	0.692	17.13	4.55	0	tssAntisense	KJF60847	1.70782	4.18031	1.4	-2.97804	216.04	83.64	73.67	-3.58151		-132	CIMG_12075	KJF60847	protein_coding	valid	proximal	unstable	bidirectional	US
TSS-supercont3.1:4367570-4367720,+	supercont3.1	4367570	4367720	+	17.5	0.848	13.24	4.55	0	tssAntisense	EAS36200	1.35939	3.83188	24.71	0.739399	169.33	46.36	395.41	-3.58031		-251	CIMG_01554	EAS36200	protein_coding	valid	proximal	stable	bidirectional	SS
TSS-supercont3.5:2057627-2057777,+	supercont3.5	2057627	2057777	+	54.5	0.569	54.5	16.36	2.33	tss	ENSRNAT049942501	1.67672	4.05889	48.96	-0.562652	662.14	11304.8	4.2	-3.57875		-142	CIMG_15101	CIMG_15101-1	tRNA	valid	proximal	stable	bidirectional	SS
TSS-supercont3.4:761359-761509,+	supercont3.4	761359	761509	+	164.3	0.83	164.27	11.82	1.4	tss	EAS33511	3.68836	6.10565	72.28	-1.20357	1973.2	379.1	117.04	-3.57837		-12	CIMG_04535	EAS33511	protein_coding	valid	proximal	stable	bidirectional	SS	1862	GACGTAAGT
TSS-supercont3.2:1120271-1120421,+	supercont3.2	1120271	1120421	+	48.7	0.508	43.21	16.36	4.2	singleExon	EAS30402	1.34861	3.08779	206.57	0.936701	525.9	175.46	6.53	-3.57508		-43	CIMG_05881	EAS30402	protein_coding	valid	proximal	stable	bidirectional	SS
TSS-supercont3.3:2274655-2274805,+	supercont3.3	2274655	2274805	+	188	0.917	111.72	26.36	72.28	tss	EAS29347	2.0426	0.621252	326.4	1.16696	1339.08	188.19	1764.44	-3.5715		129	CIMG_08093	EAS29347	protein_coding	valid	proximal	stable	bidirectional	SS	24	CTGGTAAGC
TSS-supercont3.6:2091966-2092116,-	supercont3.6	2091966	2092116	-	29.2	0.816	29.2	5.45	0.47	otherExonBidirectional	KJF61559	2.22718	4.36066	5.13	-2.63128	357.74	86.37	10.26	-3.57032		502	CIMG_11192	KJF61559	protein_coding	valid	distal	stable	bidirectional	SS
TSS-supercont3.1:659389-659539,-	supercont3.1	659389	659539	-	14.8	0.701	14.4	7.27	1.4	other		0.896971	2.68182	4.66	-3.0396	181.79	34.55	0.47	-3.56918		-9439	CIMG_02887	EAS37533	protein_coding	valid	distal	stable	bidirectional	SU
TSS-supercont3.3:1423760-1423910,-	supercont3.3	1423760	1423910	-	94.6	0.904	84.47	16.36	2.33	other		2.29965	4.68182	8.86	-3.91302	1013.26	156.37	9.79	-3.56887		-805	CIMG_08395	EAS29649	protein_coding	valid	distal	stable	bidirectional	SS
TSS-supercont3.2:588142-588292,+	supercont3.2	588142	588292	+	58.8	0.595	42.43	8.18	0	other		2.24213	5.44062	2.8	-5.01005	513.44	130	0.93	-3.56624		-3611	CIMG_09661	EAS28457	protein_coding	valid	distal	stable	bidirectional	SU
TSS-supercont3.1:1740667-1740817,-	supercont3.1	1740667	1740817	-	49	0.772	49.05	15.45	17.25	tss	EAS37116	1.60528	1.45547	183.72	1.09223	591.69	44.55	347.39	-3.56584		13	CIMG_02470	EAS37116	protein_coding	valid	proximal	stable	bidirectional	SS	192	GAAGTAAGC
TSS-supercont3.5:820436-820586,-	supercont3.5	820436	820586	-	47.1	0.504	47.1	8.18	0	other		2.38947	5.58796	65.28	0.394005	568.33	91.82	3.26	-3.56516		-1215	CIMG_10133	EAS27528	protein_coding	valid	distal	stable	bidirectional	SS
TSS-supercont3.1:7703617-7703767,-	supercont3.1	7703617	7703767	-	77.1	0.448	76.69	81.82	23.31	firstExon	EAS34917	-0.0922503	1.67618	91.39	-0.281935	918.28	598.19	211.23	-3.5647		1830	CIMG_00271	EAS34917	protein_coding	valid	distal	stable	bidirectional	SS
TSS-supercont3.5:2395657-2395807,+	supercont3.5	2395657	2395807	+	31.5	0.6	31.14	5.45	0	other		2.317	5.0063	0.47	-5.03215	379.15	40.91	1.87	-3.56413		7339	CIMG_13590	EAS28047	protein_coding	valid	distal	unstable	bidirectional	UU
TSS-supercont3.1:1708165-1708315,-	supercont3.1	1708165	1708315	-	10.5	0.893	10.51	3.64	0	tssAntisense	KJF60006	1.31069	3.52482	0.93	-2.67081	135.08	22.73	55.49	-3.5635		-343	CIMG_10962	KJF60006	protein_coding	valid	proximal	unstable	bidirectional	US
TSS-supercont3.4:3939234-3939384,+	supercont3.4	3939234	3939384	+	18.7	0.66	17.13	2.73	0	tssAntisense	EAS34643	2.28113	4.18031	0	-4.35473	213.32	60.91	0	-3.56332		-264	CIMG_05667	EAS34643	protein_coding	valid	proximal	unstable	bidirectional	UU
TSS-supercont3.2:1816750-1816900,+	supercont3.2	1816750	1816900	+	17.1	0.745	16.35	4.55	0	other		1.64438	4.11686	3.73	-2.53794	203.98	34.55	36.37	-3.56248		-478	CIMG_13019	KJF60516	protein_coding	valid	proximal	stable	bidirectional	SS
TSS-supercont3.1:1626696-1626846,+	supercont3.1	1626696	1626846	+	18.7	0.714	18.68	2.73	0	other		2.39948	4.29866	14.46	-0.510274	231.23	90.91	119.37	-3.56075		1696	CIMG_02520	EAS37166	protein_coding	valid	distal	stable	bidirectional	SS
TSS-supercont3.1:6028418-6028568,+	supercont3.1	6028418	6028568	+	16.7	0.644	16.74	1.82	0	tssAntisense	EAS35577	2.65324	4.14893	1.4	-2.8859	207.87	64.55	10.72	-3.55753		-317	CIMG_12816	EAS35577	protein_coding	valid	proximal	unstable	bidirectional	US
TSS-supercont3.4:1840176-1840326,-	supercont3.4	1840176	1840326	-	17.1	0.289	12.46	0.91	0	other		2.81703	3.75061	1.4	-3.55714	157.26	28.18	1.87	-3.55555		1397	CIMG_04925	EAS33901	protein_coding	valid	distal	unstable	bidirectional	UU
TSS-supercont3.1:922536-922686,-	supercont3.1	922536	922686	-	17.9	0.863	17.13	4.55	0	other		1.70782	4.18031	0	-4.60644	212.15	83.64	0.47	-3.55542		-3776	CIMG_02788	EAS37434	protein_coding	valid	distal	unstable	bidirectional	UU
TSS-supercont3.1:7323231-7323381,-	supercont3.1	7323231	7323381	-	19.5	0.5	19.07	1.82	0	tssAntisense	EAS35075	2.83127	4.32697	6.53	-2.24278	234.73	50.91	456.5	-3.55402		-187	CIMG_00429	EAS35075	protein_coding	valid	proximal	stable	bidirectional	SS
TSS-supercont3.6:3404669-3404819,+	supercont3.6	3404669	3404819	+	318.8	0.509	314.92	52.73	0.47	other		2.55576	7.7476	3.26	-7.15862	3708.94	559.1	12.12	-3.55376		4448	CIMG_13784	EAS33238	protein_coding	valid	distal	stable	bidirectional	SS
TSS-supercont3.1:391162-391312,-	supercont3.1	391162	391312	-	13.6	0.4	10.51	3.64	0	other		1.31069	3.52482	0	-6.8116	133.91	24.55	0	-3.55104		2021	CIMG_12589	KJF59926	protein_coding	valid	distal	unstable	bidirectional	UU
TSS-supercont3.2:1103805-1103955,+	supercont3.2	1103805	1103955	+	31.1	0.747	31.14	3.64	0.47	other		2.79217	4.45048	11.19	-1.62465	375.25	93.64	197.71	-3.54925		-424	CIMG_05872	EAS30393	protein_coding	valid	proximal	stable	bidirectional	SS
TSS-supercont3.4:2132389-2132539,-	supercont3.4	2132389	2132539	-	55.7	0.431	55.67	3.64	1.87	tss	EAS34008	3.61039	4.30346	100.25	0.827623	661.37	100.91	123.1	-3.54698		-52	CIMG_05032	EAS34008	protein_coding	valid	proximal	stable	bidirectional	SS	282	CGTGTACGT
TSS-supercont3.4:952008-952158,-	supercont3.4	952008	952158	-	42.8	0.419	42.82	15.45	0	tssAntisense	EAS33582	1.4135	5.45352	0.93	-4.56773	510.33	71.82	91.39	-3.54459		-128	CIMG_04606	EAS33582	protein_coding	valid	proximal	unstable	bidirectional	US
TSS-supercont3.1:778870-779020,+	supercont3.1	778870	779020	+	41.3	0.514	38.15	12.73	2.33	tss	EAS37482	1.51168	3.55542	110.04	1.27861	455.83	187.28	1.87	-3.54457		-21	CIMG_02836	EAS37482	protein_coding	valid	proximal	stable	bidirectional	SU	263	CCCGTAAGC
TSS-supercont3.6:431897-432047,-	supercont3.6	431897	432047	-	24.9	0.68	21.8	0.91	0	other		3.57739	4.51096	3.26	-3.03306	264.7	134.55	4.66	-3.54269		-1109	CIMG_03087	EAS32063	protein_coding	valid	distal	stable	bidirectional	SS
TSS-supercont3.3:415600-415750,-	supercont3.3	415600	415750	-	21	0.906	21.02	8.18	2.33	tss	EAS30030	1.26225	2.72522	91.86	0.626013	255.36	56.36	13.06	-3.54128		-252	CIMG_08776	EAS30030	protein_coding	valid	proximal	stable	bidirectional	SS
TSS-supercont3.5:2780047-2780197,-	supercont3.5	2780047	2780197	-	23	0.45	16.74	4.55	0	tssAntisense	KJF61373	1.67645	4.14893	0.93	-3.78963	205.53	37.27	26.11	-3.54127		-359	CIMG_12343	KJF61373	protein_coding	valid	proximal	unstable	bidirectional	US
TSS-supercont3.2:3599168-3599318,-	supercont3.2	3599168	3599318	-	61.9	0.717	61.5	2.73	1.4	firstExon	EAS31344	4.06661	4.70275	164.13	1.18496	725.98	135.46	379.09	-3.53999		-232	CIMG_06824	EAS31345	protein_coding	valid	proximal	stable	bidirectional	SS
TSS-supercont3.3:712880-713030,-	supercont3.3	712880	713030	-	23.7	0.333	23.75	10.91	0	other		1.05526	4.62936	20.05	-3.05867	286.11	73.64	32.64	-3.5361		-849	CIMG_08657	EAS29911	protein_coding	valid	distal	stable	bidirectional	SS
TSS-supercont3.5:1761528-1761678,-	supercont3.5	1761528	1761678	-	30.4	0.595	29.2	1.82	0	singleExon	EAS27816	3.42078	4.91648	93.26	-1.37848	348.01	72.73	5.13	-3.53065		149	CIMG_09020	EAS27816	protein_coding	valid	proximal	stable	bidirectional	SS
TSS-supercont3.1:3946434-3946584,-	supercont3.1	3946434	3946584	-	40.9	0.67	38.15	10	1.87	tss	EAS36360	1.83151	3.76989	215.43	2.29146	451.16	116.37	9.79	-3.52975		1	CIMG_01714	EAS36360	protein_coding	valid	proximal	stable	bidirectional	SS	882	AATGTGAGT
TSS-supercont3.2:1196866-1197016,-	supercont3.2	1196866	1197016	-	60.7	0.667	55.67	15.45	3.73	tssAntisense	EAS30436	1.7845	3.58267	12.59	-2.63299	652.41	150.91	262.99	-3.52733		-245	CIMG_05915	EAS30436	protein_coding	valid	proximal	stable	bidirectional	SS
TSS-supercont3.6:3254204-3254354,-	supercont3.6	3254204	3254354	-	24.5	0.492	24.52	1.82	0.93	tssAntisense	EAS33194	3.17786	3.72496	1.87	-4.97304	292.73	50	81.6	-3.52479		-233	CIMG_04218	EAS33194	protein_coding	valid	proximal	unstable	bidirectional	US
TSS-supercont3.3:180082-180232,+	supercont3.3	180082	180232	+	56.8	0.358	45.16	15.45	0.47	tss	EAS30124	1.48856	4.97276	163.2	1.20814	529.79	134.55	499.86	-3.52343		-38	CIMG_08870	EAS30124	protein_coding	valid	proximal	stable	bidirectional	SS	349	GATGTACGT
TSS-supercont3.2:670591-670741,-	supercont3.2	670591	670741	-	7.79	0.957	6.62	0.91	0	tssAntisense	EAS28425	1.99622	2.92979	0	-4.14893	86.42	31.82	16.32	-3.5201		-111	CIMG_09629	EAS28425	protein_coding	valid	proximal	unstable	bidirectional	US
TSS-supercont3.2:1144429-1144579,+	supercont3.2	1144429	1144579	+	26.5	0.755	26.47	10.91	0.47	firstExon	EAS30414	1.20568	4.22397	8.86	-2.95618	313.75	162.73	12.59	-3.51828		-586	CIMG_05894	EAS30415	protein_coding	valid	distal	stable	bidirectional	SS
TSS-supercont3.1:1881392-1881542,-	supercont3.1	1881392	1881542	-	40.5	0.952	40.48	9.09	0.93	tss	EAS37058	2.03949	4.42574	94.19	1.19839	474.13	85.46	14.92	-3.51783		-77	CIMG_02412	EAS37058	protein_coding	valid	proximal	stable	bidirectional	SS	369	CGGGTAAGT
TSS-supercont3.3:2597996-2598146,-	supercont3.3	2597996	2598146	-	151	0.75	79.02	21.82	28.44	other		1.81006	1.44258	95.59	-0.597998	915.17	259.1	16.79	-3.51718		3119	CIMG_07975	EAS29229	protein_coding	valid	distal	stable	bidirectional	SS
TSS-supercont3.3:3585536-3585686,+	supercont3.3	3585536	3585686	+	17.1	0.435	14.79	3.64	1.87	tss	EAS28843	1.76681	2.45989	160.4	2.92578	179.45	33.64	4.2	-3.51452		-9	CIMG_07589	EAS28843	protein_coding	valid	proximal	stable	bidirectional	SS	148	AAAGTGAGG
TSS-supercont3.4:81675-81825,-	supercont3.4	81675	81825	-	11.7	0.424	11.68	1.82	0	other		2.16879	3.66448	0	-4.18031	143.64	21.82	1.87	-3.51184		-1981	CIMG_13348	EAS33251	protein_coding	valid	distal	unstable	bidirectional	UU
TSS-supercont3.1:7807785-7807935,-	supercont3.1	7807785	7807935	-	104.7	0.485	102.77	23.64	0	other		2.07432	6.69725	57.82	-0.97763	1181.82	300.92	37.77	-3.51077		633	CIMG_10505	KJF60348	protein_coding	valid	distal	stable	bidirectional	SS
TSS-supercont3.5:3238079-3238229,-	supercont3.5	3238079	3238229	-	56.8	0.439	54.11	14.55	0.47	other		1.8254	5.22843	5.6	-3.82072	625.94	138.18	15.85	-3.50794		-495	CIMG_09573	EAS28369	protein_coding	valid	proximal	stable	bidirectional	SS
TSS-supercont3.5:2304614-2304764,+	supercont3.5	2304614	2304764	+	75.9	0.975	52.55	24.55	47.1	singleExon	KJF61348	1.06756	0.15485	118.9	-0.0257588	606.87	284.55	12.59	-3.5048		962	CIMG_12312	KJF61348	protein_coding	valid	distal	stable	bidirectional	SS
TSS-supercont3.4:918922-919072,+	supercont3.4	918922	919072	+	41.7	0.636	41.65	8.18	3.26	tss	EAS33570	2.21598	3.32362	50.83	0.143277	483.08	88.18	3.73	-3.50463		35	CIMG_04594	EAS33570	protein_coding	valid	proximal	stable	bidirectional	SS	243	CAGGTATGT
TSS-supercont3.1:4212042-4212192,-	supercont3.1	4212042	4212192	-	37.4	0.794	36.59	17.27	10.72	tss	EAS36260	1.04087	1.68138	37.77	-0.379628	425.08	134.55	15.85	-3.5027		-4	CIMG_01614	EAS36260	protein_coding	valid	proximal	stable	bidirectional	SS	881	GGAGTATGT
TSS-supercont3.3:1692851-1693001,+	supercont3.3	1692851	1693001	+	132	0.64	128.85	34.55	4.66	otherExonBidirectional	KJF60799	1.86892	4.5199	33.57	-2.52053	1469.88	318.19	26.58	-3.50176		419	CIMG_12136	KJF60799	protein_coding	valid	proximal	stable	bidirectional	SS
TSS-supercont3.1:6238089-6238239,-	supercont3.1	6238089	6238239	-	115.2	0.665	114.83	26.36	6.53	other		2.08187	3.94322	47.56	-1.52728	1310.67	592.74	10.72	-3.50132		-634	CIMG_00867	EAS35513	protein_coding	valid	distal	stable	bidirectional	SS
TSS-supercont3.4:250411-250561,-	supercont3.4	250411	250561	-	182.6	0.556	182.57	37.27	0	tss	EAS33295	2.26204	7.52019	88.6	-1.07399	2072.07	419.1	1625.49	-3.49737		-37	CIMG_04319	EAS33295	protein_coding	valid	proximal	stable	bidirectional	SS	451	CAGGTATGT
TSS-supercont3.1:2232307-2232457,-	supercont3.1	2232307	2232457	-	215.3	0.548	215.27	25.46	0	tss	EAS36926	3.03095	7.75669	132.43	-0.704468	2439.54	446.37	6.53	-3.49629		2	CIMG_02280	EAS36926	protein_coding	valid	proximal	stable	bidirectional	SS	152	GAGGTAAGC
TSS-supercont3.2:1625918-1626068,+	supercont3.2	1625918	1626068	+	326.6	0.943	326.6	104.55	0.93	other		1.63401	7.40719	22.38	-3.81711	3679.36	618.2	27.51	-3.48984		488	CIMG_06074	EAS30595	protein_coding	valid	proximal	stable	bidirectional	SS
TSS-supercont3.1:5711182-5711332,+	supercont3.1	5711182	5711332	+	100.8	0.608	87.59	23.64	0.93	tssAntisense	KJF60212	1.84614	5.52047	1.4	-5.66841	993.02	383.64	1138.22	-3.48806		361	CIMG_12805	KJF60212	protein_coding	valid	proximal	unstable	bidirectional	US
TSS-supercont3.6:1181770-1181920,+	supercont3.6	1181770	1181920	+	50.2	0.551	50.22	35.46	0	other		0.490393	5.67864	2.8	-3.90816	572.61	260.91	150.15	-3.48529		2559	CIMG_03383	EAS32359	protein_coding	valid	distal	stable	bidirectional	SS
TSS-supercont3.3:912787-912937,+	supercont3.3	912787	912937	+	12.1	0.848	9.73	0.91	0	other		2.49001	3.42358	0	-3.86987	119.12	18.18	0.47	-3.48475		6756	CIMG_08586	EAS29840	protein_coding	valid	distal	unstable	bidirectional	UU
TSS-supercont3.3:3340459-3340609,-	supercont3.3	3340459	3340609	-	49.4	0.398	49.44	13.64	0	singleExon	EAS28947	1.78465	5.6565	93.26	0.858412	563.27	96.37	1239.87	-3.48375		-16	CIMG_07693	EAS28947	protein_coding	valid	proximal	stable	bidirectional	SS
TSS-supercont3.2:427533-427683,+	supercont3.2	427533	427683	+	41.3	0.773	24.91	10	1.4	other		1.23601	3.4324	22.38	-1.06397	288.84	71.82	66.21	-3.48368		-1174	CIMG_09723	EAS28519	protein_coding	valid	distal	stable	bidirectional	SS
TSS-supercont3.2:4621781-4621931,-	supercont3.2	4621781	4621931	-	38.1	0.586	38.15	6.36	0	other		2.41123	5.29094	1.4	-4.54148	436.76	58.18	1.4	-3.48306		-12891	CIMG_07226	EAS31747	protein_coding	valid	distal	unstable	bidirectional	UU
TSS-supercont3.2:547709-547859,-	supercont3.2	547709	547859	-	17.1	0.652	17.13	2.73	0	tssAntisense	EAS28471	2.28113	4.18031	1.87	-2.72003	201.64	64.55	27.51	-3.48247		-206	CIMG_09675	EAS28471	protein_coding	valid	proximal	unstable	bidirectional	US
TSS-supercont3.1:5495991-5496141,-	supercont3.1	5495991	5496141	-	93	0.621	93.04	30.91	0	tss	EAS35787	1.55927	6.5552	134.76	0.500253	1049.86	153.64	13.99	-3.48215		180	CIMG_01141	EAS35787	protein_coding	valid	proximal	stable	bidirectional	SS	403	CAGGTATGG
TSS-supercont3.1:8147576-8147726,+	supercont3.1	8147576	8147726	+	34.3	0.596	34.26	9.09	0.47	tssAntisense	EAS34737	1.80511	4.58414	14.92	-1.2544	392.77	47.27	187.92	-3.48125		-191	CIMG_00091	EAS34737	protein_coding	valid	proximal	stable	bidirectional	SS
TSS-supercont3.1:3108810-3108960,+	supercont3.1	3108810	3108960	+	100.4	0.835	101.21	17.27	1.4	other		2.48399	5.41236	13.52	-3.3993	1139.78	305.46	18.19	-3.48041		1055	CIMG_02043	EAS36689	protein_coding	valid	distal	stable	bidirectional	SS
TSS-supercont3.2:176521-176671,+	supercont3.2	176521	176671	+	13.6	0.439	13.62	2.73	0	tssAntisense	EAS28593	1.9707	3.86987	0.47	-3.42512	161.94	39.09	245.27	-3.47833		-209	CIMG_09797	EAS28593	protein_coding	valid	proximal	unstable	bidirectional	US
TSS-supercont3.3:3333818-3333968,-	supercont3.3	3333818	3333968	-	17.1	0.422	16.74	4.55	0.47	tssAntisense	EAS28949	1.67645	3.59312	6.99	-1.24288	196.58	51.82	77.4	-3.47736		-256	CIMG_07695	EAS28949	protein_coding	valid	proximal	stable	bidirectional	SS
TSS-supercont3.2:3695076-3695226,-	supercont3.2	3695076	3695226	-	46.7	0.433	47.1	15.45	0	tssAntisense	EAS31385	1.54795	5.58796	1.4	-4.52121	534.08	83.64	124.97	-3.47565		-48	CIMG_06864	EAS31385	protein_coding	valid	proximal	unstable	bidirectional	US
TSS-supercont3.3:2874400-2874550,+	supercont3.3	2874400	2874550	+	82.5	0.479	82.52	17.27	0.93	tss	EAS29110	2.19265	5.43545	369.3	2.06984	925.68	301.82	47.1	-3.47188		-15	CIMG_07856	EAS29110	protein_coding	valid	proximal	stable	bidirectional	SS	662	GCGGTAGGT
TSS-supercont3.6:671722-671872,-	supercont3.6	671722	671872	-	49.8	0.779	49.83	6.36	3.26	tss	EAS32159	2.7879	3.57675	51.76	-0.0628696	562.88	170.91	27.51	-3.47164		222	CIMG_03183	EAS32159	protein_coding	valid	proximal	stable	bidirectional	SS	1133	TCTGTAAGC
TSS-supercont3.3:578341-578491,-	supercont3.3	578341	578491	-	21.4	0.536	21.41	9.09	0.47	other		1.15122	3.93025	34.04	0.571439	247.57	53.64	9.33	-3.47144		1521	CIMG_13176	EAS29965	protein_coding	valid	distal	stable	bidirectional	SS
TSS-supercont3.6:2654915-2655065,+	supercont3.6	2654915	2655065	+	79	0.413	79.02	22.73	0.47	other		1.75365	5.76647	82.07	-0.39998	886.36	158.19	10.26	-3.47109		-541	CIMG_03975	EAS32951	protein_coding	valid	distal	stable	bidirectional	SS
TSS-supercont3.1:3594505-3594655,-	supercont3.1	3594505	3594655	-	41.3	0.967	40.48	9.09	0.47	other		2.03949	4.81853	0.47	-5.2386	458.17	73.64	2.8	-3.46854		2148	CIMG_01846	EAS36492	protein_coding	valid	distal	unstable	bidirectional	US
TSS-supercont3.2:1827427-1827577,-	supercont3.2	1827427	1827577	-	23.7	0.438	24.52	4.55	0	tssAntisense	KJF60517	2.20107	4.67356	0.47	-4.13962	281.44	88.18	95.59	-3.46824		264	CIMG_13020	KJF60517	protein_coding	valid	proximal	unstable	bidirectional	US
TSS-supercont3.2:1374590-1374740,+	supercont3.2	1374590	1374740	+	8.56	0.696	8.56	0	0	tssAntisense	KJF60491	3.25701	3.25701	0.47	-3.38904	104.71	24.55	27.98	-3.46696		165	CIMG_11648	KJF60491	protein_coding	valid	proximal	unstable	bidirectional	US
TSS-supercont3.4:3575329-3575479,-	supercont3.4	3575329	3575479	-	15.2	0.575	15.18	9.09	0	tssAntisense	EAS34502	0.681285	4.01614	0.93	-3.06754	177.9	16.36	17.72	-3.46687		-166	CIMG_05526	EAS34502	protein_coding	valid	proximal	unstable	bidirectional	US
TSS-supercont3.1:8024979-8025129,+	supercont3.1	8024979	8025129	+	64.2	0.825	64.23	10	1.4	tss	EAS34785	2.56803	4.76443	176.26	1.32649	720.15	148.19	57.35	-3.46669		28	CIMG_00139	EAS34785	protein_coding	valid	proximal	stable	bidirectional	SS	134	CTGGTGAGT
TSS-supercont3.3:538553-538703,+	supercont3.3	538553	538703	+	30.4	0.857	17.13	2.73	0	tss	EAS29981	2.28113	4.18031	59.22	0.212009	199.31	28.18	16.79	-3.46578		-221	CIMG_08727	EAS29981	protein_coding	valid	proximal	stable	bidirectional	SS	471	GGAGTGAGT
TSS-supercont3.6:3052555-3052705,+	supercont3.6	3052555	3052705	+	48.3	0.88	48.66	11.82	0.47	tssAntisense	EAS33114	1.95369	5.0782	1.87	-4.54891	547.31	347.28	100.72	-3.46484		-204	CIMG_04138	EAS33114	protein_coding	valid	proximal	unstable	bidirectional	US
TSS-supercont3.1:8094276-8094426,+	supercont3.1	8094276	8094426	+	19.9	0.8	11.68	0	0.47	other		3.66448	3.10867	1.4	-3.0917	138.97	44.55	1.87	-3.46449		2771	CIMG_00113	EAS34759	protein_coding	valid	distal	unstable	bidirectional	UU
TSS-supercont3.2:4335696-4335846,+	supercont3.2	4335696	4335846	+	40.5	0.629	40.48	3.64	4.66	tss	EAS31632	3.16022	2.87354	122.63	1.52228	456.22	93.64	77.4	-3.4624		26	CIMG_07111	EAS31632	protein_coding	valid	proximal	stable	bidirectional	SS	96	CCGGTAAGC
TSS-supercont3.1:88512-88662,+	supercont3.1	88512	88662	+	22.2	0.597	22.19	7.27	0	other		1.48754	4.53543	0	-4.60644	254.58	52.73	3.26	-3.4622		-10562	CIMG_12569	KJF59918	protein_coding	valid	distal	unstable	bidirectional	US
TSS-supercont3.5:2807112-2807262,-	supercont3.5	2807112	2807262	-	14	0.27	13.24	1.82	0	other		2.33618	3.83188	7.46	-0.864201	155.71	29.09	4.2	-3.46008		-460	CIMG_09408	EAS28204	protein_coding	valid	proximal	stable	bidirectional	SS
TSS-supercont3.1:7666017-7666167,-	supercont3.1	7666017	7666167	-	51.8	0.481	49.05	10.91	14.92	tss	EAS34936	2.0712	1.65253	68.08	0.285683	549.65	116.37	40.1	-3.45969		37	CIMG_00290	EAS34936	protein_coding	valid	proximal	stable	bidirectional	SS	477	CCAGTGAGT
TSS-supercont3.1:5895161-5895311,+	supercont3.1	5895161	5895311	+	68.5	0.498	46.71	6.36	0	tssAntisense	EAS35630	2.69651	5.57622	2.8	-5.37312	523.18	127.28	214.49	-3.4577		19	CIMG_00984	EAS35630	protein_coding	valid	proximal	stable	bidirectional	SS
TSS-supercont3.3:1561195-1561345,+	supercont3.3	1561195	1561345	+	15.2	0.829	15.18	2.73	0	other		2.11696	4.01614	4.2	-2.80815	176.73	45.46	6.53	-3.4574		5263	CIMG_08361	EAS29615	protein_coding	valid	distal	stable	bidirectional	SS
TSS-supercont3.5:1089600-1089750,+	supercont3.5	1089600	1089750	+	33.9	0.614	33.87	7.27	3.73	tss	EAS27630	2.07603	2.88207	78.8	1.16289	381.87	83.64	177.66	-3.4568		-7	CIMG_10235	EAS27630	protein_coding	valid	proximal	stable	bidirectional	SS	39	AAGGTACTC
TSS-supercont3.3:485635-485785,+	supercont3.3	485635	485785	+	45.2	0.463	45.16	32.73	0	tssAntisense	KJF60721	0.452611	5.52857	84.4	0.611646	505.66	141.82	1455.29	-3.4563		-131	CIMG_12225	KJF60721	protein_coding	valid	proximal	stable	bidirectional	SS
TSS-supercont3.3:1970856-1971006,+	supercont3.3	1970856	1971006	+	13.2	0.925	15.18	3.64	0.47	other		1.80201	3.46032	15.39	-2.62404	176.34	42.73	1.87	-3.45423		-795	CIMG_08220	KJF60812	protein_coding	valid	distal	stable	bidirectional	SU
TSS-supercont3.5:2926901-2927051,-	supercont3.5	2926901	2927051	-	44	0.741	43.99	15.45	7.46	firstExon	EAS28253	1.45152	2.41087	31.71	-0.508739	490.87	97.27	167.4	-3.4506		-166	CIMG_09458	EAS28254	protein_coding	valid	proximal	stable	bidirectional	SS
TSS-supercont3.6:184380-184530,-	supercont3.6	184380	184530	-	25.3	0.812	25.3	7.27	1.4	other		1.6691	3.45396	54.56	0.995851	286.5	80	9.79	-3.45043		-1278	CIMG_02991	EAS31967	protein_coding	valid	distal	stable	bidirectional	SS
TSS-supercont3.1:7728557-7728707,+	supercont3.1	7728557	7728707	+	33.1	0.322	28.42	8.18	0.47	tss	EAS34906	1.68023	4.32291	48.03	0.339096	320.37	70.91	1.87	-3.44937		-59	CIMG_00260	EAS34906	protein_coding	valid	proximal	stable	bidirectional	SU	1053	AAGGTAGGA
TSS-supercont3.3:2947330-2947480,-	supercont3.3	2947330	2947480	-	172.1	0.874	172.06	53.64	2.8	tss	EAS29080	1.66324	5.50913	149.21	-0.223586	1887.17	374.55	61.55	-3.44764		15	CIMG_07826	EAS29080	protein_coding	valid	proximal	stable	bidirectional	SS	655	GAAGTTAGT
TSS-supercont3.1:3436891-3437041,+	supercont3.1	3436891	3437041	+	29.6	0.468	28.42	8.18	0	other		1.68023	4.87873	0.93	-4.10928	319.98	84.55	20.52	-3.44761		2439	CIMG_01909	EAS36555	protein_coding	valid	distal	unstable	bidirectional	US
TSS-supercont3.4:2783951-2784101,-	supercont3.4	2783951	2784101	-	12.8	0.825	6.23	1.82	0.47	other		1.3583	2.29818	2.8	-1.33101	77.85	15.45	0.47	-3.44704		-711	CIMG_05250	EAS34226	protein_coding	valid	distal	stable	bidirectional	SU
TSS-supercont3.2:3925816-3925966,-	supercont3.2	3925816	3925966	-	28	0.986	28.03	17.27	1.87	other		0.668068	3.33842	4.2	-2.76145	315.31	90	47.1	-3.44572		-6274	CIMG_06953	EAS31474	protein_coding	valid	distal	stable	bidirectional	SS
TSS-supercont3.3:2585807-2585957,+	supercont3.3	2585807	2585957	+	21.4	0.475	13.62	1.82	0	tssAntisense	EAS29234	2.37418	3.86987	3.73	-2.31765	158.04	52.73	60.15	-3.44337		-152	CIMG_07980	EAS29234	protein_coding	valid	proximal	stable	bidirectional	SS
TSS-supercont3.2:405203-405353,-	supercont3.2	405203	405353	-	50.6	0.321	27.25	4.55	0	other		2.34769	4.82018	2.33	-5.05081	305.96	55.46	4.2	-3.44173		2040	CIMG_12959	EAS28525	protein_coding	valid	distal	stable	bidirectional	SS
TSS-supercont3.1:6013819-6013969,-	supercont3.1	6013819	6013969	-	15.2	0.95	15.18	0.91	0	tssAntisense	EAS35584	3.08257	4.01614	1.87	-2.49509	174.78	38.18	480.28	-3.44149		-281	CIMG_00938	EAS35584	protein_coding	valid	proximal	unstable	bidirectional	US
TSS-supercont3.5:411337-411487,+	supercont3.5	411337	411487	+	12.5	0.647	12.46	0.91	0	other		2.81703	3.75061	0	-3.94486	145.2	22.73	100.72	-3.44119		-346	CIMG_09975	EAS27370	protein_coding	valid	proximal	unstable	bidirectional	US
TSS-supercont3.1:3870453-3870603,+	supercont3.1	3870453	3870603	+	42.8	0.817	28.03	4.55	0	other		2.38698	4.85947	4.2	-3.73252	314.14	80.91	5.6	-3.44038		1430	CIMG_10808	KJF60118	protein_coding	valid	distal	stable	bidirectional	SS
TSS-supercont3.5:1156406-1156556,+	supercont3.5	1156406	1156556	+	936.6	0.805	936.58	242.73	0.47	other		1.94366	9.31698	26.58	-5.47788	10175.9	841.84	2099.71	-3.44021		-414	CIMG_10264	EAS27659	protein_coding	valid	proximal	stable	bidirectional	SS
TSS-supercont3.1:7626014-7626164,-	supercont3.1	7626014	7626164	-	41.7	0.642	41.65	21.82	12.12	singleExon	EAS34951	0.902247	1.70078	77.4	-0.0224584	461.67	470.92	8.86	-3.43937		181	CIMG_00305	EAS34951	protein_coding	valid	proximal	stable	bidirectional	SS
TSS-supercont3.3:4072011-4072161,-	supercont3.3	4072011	4072161	-	38.5	0.86	38.54	5.45	0.47	other		2.61594	4.74942	2.8	-3.93744	427.81	96.37	13.52	-3.43895		24536	CIMG_13335	KJF60941	protein_coding	valid	distal	stable	bidirectional	SS
TSS-supercont3.1:556386-556536,+	supercont3.1	556386	556536	+	27.2	0.829	24.13	4.55	0	other		2.17885	4.65134	2.33	-3.25316	271.32	43.64	2.8	-3.43782		-516	CIMG_12608	EAS37561	protein_coding	valid	distal	stable	bidirectional	SS
TSS-supercont3.2:962151-962301,+	supercont3.2	962151	962301	+	26.5	0.477	26.47	10.91	0	other		1.20568	4.77979	4.2	-4.14646	296.62	66.37	24.25	-3.43754	LSU_rRNA_eukarya	-449	ENSRNAG049942449	ENSRNAT049942449	rRNA	valid	proximal	stable	bidirectional	SS
TSS-supercont3.2:4015428-4015578,-	supercont3.2	4015428	4015578	-	65	0.757	65.01	15.45	0	other		2.0046	6.04461	1.87	-4.54891	712.75	117.28	329.2	-3.43466		1286	CIMG_06981	EAS31502	protein_coding	valid	distal	unstable	bidirectional	US
TSS-supercont3.4:881513-881663,+	supercont3.4	881513	881663	+	67.3	0.874	64.62	17.27	0	tssAntisense	KJF60999	1.84466	6.03606	0.47	-5.53884	708.47	165.46	39.63	-3.43453		-107	CIMG_13371	KJF60999	protein_coding	valid	proximal	unstable	bidirectional	US
TSS-supercont3.5:1528315-1528465,-	supercont3.5	1528315	1528465	-	56.4	0.916	58.78	14.55	0	other		1.94275	5.90159	0.93	-5.77537	644.24	103.64	0	-3.4321		-13359	CIMG_13565	EAS27747	protein_coding	valid	distal	unstable	bidirectional	UU
TSS-supercont3.1:3959394-3959544,+	supercont3.1	3959394	3959544	+	12.1	0.438	11.68	0.91	0	tssAntisense	EAS36354	2.73091	3.66448	4.2	-1.4133	135.85	30	98.39	-3.43197		-158	CIMG_01708	EAS36354	protein_coding	valid	proximal	stable	bidirectional	SS
TSS-supercont3.2:4762770-4762920,-	supercont3.2	4762770	4762920	-	95.8	0.5	58.39	12.73	0.93	other		2.11289	4.94355	3.26	-4.87251	639.96	137.28	1.87	-3.43194		-696	CIMG_07240	EAS31761	protein_coding	valid	distal	stable	bidirectional	SU
TSS-supercont3.5:2775109-2775259,+	supercont3.5	2775109	2775259	+	22.6	0.525	22.58	6.36	0.93	tssAntisense	EAS28193	1.67979	3.61089	5.13	-2.1011	253.41	56.36	22.38	-3.43152		16	CIMG_09397	EAS28193	protein_coding	valid	proximal	stable	bidirectional	SS
TSS-supercont3.3:727594-727744,+	supercont3.3	727594	727744	+	70.1	0.979	61.12	38.18	15.39	singleExon	KJF60741	0.66494	1.92224	86.73	-0.0699742	669.15	119.09	40.57	-3.43135		-494	CIMG_08653	EAS29907	protein_coding	valid	proximal	stable	bidirectional	SS
TSS-supercont3.2:2288462-2288612,-	supercont3.2	2288462	2288612	-	53.3	0.377	52.16	2.73	0	other		3.83309	5.73227	1.87	-4.67666	571.83	110	0	-3.42969		-3383	CIMG_13046	KJF60547	protein_coding	valid	distal	unstable	bidirectional	UU
TSS-supercont3.1:5766619-5766769,+	supercont3.1	5766619	5766769	+	204.4	0.386	195.41	42.73	0	tssAntisense	EAS35679	2.16717	7.61772	2.33	-6.15966	2113.72	430.92	1390.94	-3.42853		-149	CIMG_01033	EAS35679	protein_coding	valid	proximal	stable	bidirectional	SS
TSS-supercont3.2:4069498-4069648,+	supercont3.2	4069498	4069648	+	56.1	0.913	45.54	12.73	0.47	other		1.76114	4.98458	0.47	-5.15513	498.65	83.64	0.93	-3.42437		2162	CIMG_07006	EAS31527	protein_coding	valid	distal	unstable	bidirectional	UU
TSS-supercont3.4:1254036-1254186,+	supercont3.4	1254036	1254186	+	77.9	0.683	77.85	23.64	0.47	tssAntisense	EAS33690	1.67811	5.74522	35.44	-1.26886	845.49	220	290.03	-3.42431		-215	CIMG_04714	EAS33690	protein_coding	valid	proximal	stable	bidirectional	SS
TSS-supercont3.2:4808668-4808818,-	supercont3.2	4808668	4808818	-	126.5	0.798	128.46	13.64	0	other		3.14452	7.01636	9.33	-4.52174	1387.74	210.91	5.6	-3.4232		-1135	CIMG_13127	EAS31765	protein_coding	valid	distal	stable	bidirectional	SS
TSS-supercont3.2:3899588-3899738,-	supercont3.2	3899588	3899738	-	14.8	0.445	11.29	3.64	0	other		1.40529	3.61941	0	-5.4663	130.79	30.91	21.92	-3.42268		-7444	CIMG_13093	EAS31464	protein_coding	valid	distal	unstable	bidirectional	US
TSS-supercont3.2:4838807-4838957,-	supercont3.2	4838807	4838957	-	86	0.524	85.25	20.91	0	other		1.97693	6.43045	2.33	-4.78333	922.95	194.55	0.47	-3.42122		-19845	CIMG_13128	EAS31770	protein_coding	valid	distal	stable	bidirectional	SU
TSS-supercont3.1:7651664-7651814,+	supercont3.1	7651664	7651814	+	43.6	0.452	43.6	10.91	6.06	tss	EAS34940	1.90487	2.6593	92.79	1.04738	476.46	100.91	149.21	-3.42026		-7	CIMG_00294	EAS34940	protein_coding	valid	proximal	stable	bidirectional	SS	379	ATCGTAAGT
TSS-supercont3.6:1479905-1480055,+	supercont3.6	1479905	1480055	+	53.7	0.345	30.75	7.27	1.4	otherExonBidirectional	EAS32475	1.9408	3.72565	30.78	-1.03742	338.66	75.46	21.45	-3.41926		-396	CIMG_03498	EAS32474	protein_coding	valid	proximal	stable	bidirectional	SS
TSS-supercont3.1:7053714-7053864,+	supercont3.1	7053714	7053864	+	26.5	0.623	22.19	4.55	1.87	other		2.06294	3.01438	3.26	-2.51559	246.41	48.18	6.06	-3.41533		-440	CIMG_00542	EAS35188	protein_coding	valid	proximal	stable	bidirectional	SS
TSS-supercont3.6:3148939-3149089,-	supercont3.6	3148939	3149089	-	28	0.632	28.03	4.55	0	tssAntisense	EAS33153	2.38698	4.85947	0.93	-4.7407	307.91	68.18	381.89	-3.41157		34	CIMG_04177	EAS33153	protein_coding	valid	proximal	unstable	bidirectional	US
TSS-supercont3.4:3241787-3241937,+	supercont3.4	3241787	3241937	+	16	0.357	15.96	1.82	1.4	tss	EAS34378	2.58837	2.82103	53.62	1.65449	179.45	51.82	16.79	-3.41139		-18	CIMG_05402	EAS34378	protein_coding	valid	proximal	stable	bidirectional	SS	889	CAGGTTTGT
TSS-supercont3.6:3132464-3132614,+	supercont3.6	3132464	3132614	+	17.1	0.848	13.62	10	1.4	other		0.41044	2.60684	2.33	-5.37728	154.54	50	1.87	-3.41127		-451	CIMG_13774	KJF61613	protein_coding	valid	proximal	stable	bidirectional	SU
TSS-supercont3.2:1429374-1429524,+	supercont3.2	1429374	1429524	+	19.9	0.596	19.85	4.55	0	other		1.90949	4.38198	1.4	-3.11894	220.71	75.46	136.62	-3.41055		-433	CIMG_05998	EAS30519	protein_coding	valid	proximal	unstable	bidirectional	US
TSS-supercont3.3:1854338-1854488,-	supercont3.3	1854338	1854488	-	67.3	0.81	67.34	16.36	0.47	other		1.97696	5.53884	10.72	-2.57632	725.6	128.18	41.03	-3.41036		-1126	CIMG_13246	EAS29521	protein_coding	valid	distal	stable	bidirectional	SS
TSS-supercont3.5:2751071-2751221,-	supercont3.5	2751071	2751221	-	9.73	0.231	10.12	1.82	0	other		1.97939	3.47508	10.26	-0.0797547	117.17	15.45	0	-3.40964		-685	CIMG_12341	KJF61371	protein_coding	valid	distal	stable	bidirectional	SU
TSS-supercont3.5:115715-115865,+	supercont3.5	115715	115865	+	22.2	0.785	22.19	0.91	0	other		3.60186	4.53543	0	-4.73823	245.24	39.09	0.47	-3.40849		5124	CIMG_13496	EAS27286	protein_coding	valid	distal	unstable	bidirectional	UU
TSS-supercont3.1:5556286-5556436,-	supercont3.1	5556286	5556436	-	1263.2	0.463	1275.63	266.37	19.12	tss	EAS35763	2.25543	5.98757	146.88	-3.42476	13550	1932.77	4546.33	-3.40799		-124	CIMG_01117	EAS35763	protein_coding	valid	proximal	stable	bidirectional	SS
TSS-supercont3.1:5077465-5077615,-	supercont3.1	5077465	5077615	-	47.9	0.661	47.88	9.09	0.47	tss	EAS35932	2.27632	5.05536	388.89	2.86411	517.73	49.09	433.65	-3.40767		68	CIMG_01286	EAS35932	protein_coding	valid	proximal	stable	bidirectional	SS	118	CTCGTGAGC
TSS-supercont3.3:2441551-2441701,-	supercont3.3	2441551	2441701	-	8.17	0.371	7.4	1.82	0	other		1.57469	3.07039	1.4	-2.52878	87.97	36.36	32.17	-3.40486		-1290	CIMG_08030	EAS29284	protein_coding	valid	distal	unstable	bidirectional	US
TSS-supercont3.5:2336915-2337065,-	supercont3.5	2336915	2337065	-	17.1	0.706	17.13	1.82	1.87	other		2.68461	2.65926	2.33	-2.44478	190.74	57.27	221.02	-3.4027		-489	CIMG_09230	EAS28026	protein_coding	valid	proximal	stable	bidirectional	SS
TSS-supercont3.1:3623250-3623400,-	supercont3.1	3623250	3623400	-	50.2	0.826	49.83	13.64	2.33	other		1.79576	3.93209	27.98	-0.896298	536.41	105.46	2.33	-3.40227		-1212	CIMG_01834	EAS36480	protein_coding	valid	distal	stable	bidirectional	SS
TSS-supercont3.4:914631-914781,-	supercont3.4	914631	914781	-	67.7	0.656	67.73	29.09	0.47	tss	EAS33567	1.19166	5.54705	78.34	-1.48509	725.21	131.82	319.88	-3.40137		-6	CIMG_04591	EAS33567	protein_coding	valid	proximal	stable	bidirectional	SS	827	CAGGTGAGA
TSS-supercont3.1:3511866-3512016,+	supercont3.1	3511866	3512016	+	201.6	0.412	201.64	36.36	0.93	tssAntisense	EAS36525	2.43935	6.71417	8.86	-4.39677	2139.42	320.01	148.75	-3.4009		-323	CIMG_01879	EAS36525	protein_coding	valid	proximal	stable	bidirectional	SS
TSS-supercont3.4:2331626-2331776,-	supercont3.4	2331626	2331776	-	163.1	0.512	163.1	33.64	0	tssAntisense	EAS34091	2.24406	7.35843	54.56	-1.58626	1730.69	225.46	487.74	-3.39953		-169	CIMG_05115	EAS34091	protein_coding	valid	proximal	stable	bidirectional	SS
TSS-supercont3.5:407606-407756,+	supercont3.5	407606	407756	+	18.3	0.354	18.3	5.45	0	tssAntisense	KJF61230	1.58123	4.27053	9.79	-0.977089	202.03	57.27	153.41	-3.39502		-127	CIMG_12472	KJF61230	protein_coding	valid	proximal	stable	bidirectional	SS
TSS-supercont3.2:4929649-4929799,+	supercont3.2	4929649	4929799	+	33.5	0.817	33.48	10.91	0.47	other		1.53359	4.55187	5.6	-2.41749	361.63	109.09	15.39	-3.39467		-1245	CIMG_07278	EAS31799	protein_coding	valid	distal	stable	bidirectional	SS
TSS-supercont3.1:3808078-3808228,-	supercont3.1	3808078	3808228	-	89.1	0.917	86.42	22.73	19.12	singleExon	EAS36408	1.88125	2.11933	89.53	-0.180563	917.5	153.64	0.47	-3.39324		655	CIMG_01762	EAS36408	protein_coding	valid	distal	stable	bidirectional	SU
TSS-supercont3.1:3000881-3001031,-	supercont3.1	3000881	3001031	-	53.3	0.96	52.94	18.18	27.98	otherExonBidirectional	EAS36728	1.49175	0.896298	74.14	-1.50685	565.61	130.91	8.86	-3.39293		-1370	CIMG_10871	KJF60070	protein_coding	valid	distal	stable	bidirectional	SS
TSS-supercont3.5:789175-789325,-	supercont3.5	789175	789325	-	10.1	0.906	10.12	1.82	0	other		1.97939	3.47508	1.4	-2.21205	115.61	26.36	0.93	-3.39046		2095	CIMG_13545	KJF61258	protein_coding	valid	distal	unstable	bidirectional	UU
TSS-supercont3.5:1689311-1689461,-	supercont3.5	1689311	1689461	-	40.1	0.692	40.48	5.45	0.47	tssAntisense	KJF61302	2.68504	4.81853	1.87	-3.91957	433.26	87.27	64.81	-3.38807		-338	CIMG_12258	KJF61302	protein_coding	valid	proximal	unstable	bidirectional	US
TSS-supercont3.6:53819-53969,-	supercont3.6	53819	53969	-	46.7	0.892	43.6	8.18	0	other		2.28048	5.47897	2.33	-5.20511	465.56	82.73	1.4	-3.38695		5307	CIMG_13651	EAS31934	protein_coding	valid	distal	stable	bidirectional	SU
TSS-supercont3.6:2062623-2062773,+	supercont3.6	2062623	2062773	+	74.7	0.634	72.01	9.09	0	other		2.85517	6.19002	2.8	-4.33177	761.02	199.1	2.8	-3.38366		1582	CIMG_03738	EAS32714	protein_coding	valid	distal	stable	bidirectional	SS
TSS-supercont3.2:1804803-1804953,+	supercont3.2	1804803	1804953	+	24.1	0.766	15.96	14.55	0.93	other		0.125222	3.13546	7.93	-2.40572	175.95	55.46	31.24	-3.38313		-743	CIMG_06143	EAS30664	protein_coding	valid	distal	stable	bidirectional	SS
TSS-supercont3.5:1681372-1681522,+	supercont3.5	1681372	1681522	+	41.7	0.519	29.58	7.27	0.93	other		1.88663	3.98592	1.4	-4.50064	318.03	75.46	15.39	-3.38303		1700	CIMG_08984	EAS27780	protein_coding	valid	distal	unstable	bidirectional	US
TSS-supercont3.2:2838261-2838411,+	supercont3.2	2838261	2838411	+	23	0.627	22.58	5.45	0.93	tssAntisense	EAS31043	1.87019	3.61089	1.4	-4.2533	244.46	60	87.66	-3.37985		4	CIMG_06522	EAS31043	protein_coding	valid	proximal	unstable	bidirectional	US
TSS-supercont3.1:2814435-2814585,+	supercont3.1	2814435	2814585	+	96.1	0.809	96.15	21.82	0	other		2.08992	6.60214	2.8	-5.55386	1009.37	212.73	5.13	-3.37853		5248	CIMG_10877	KJF60062	protein_coding	valid	distal	stable	bidirectional	SS
TSS-supercont3.4:182840-182990,+	supercont3.4	182840	182990	+	138.6	0.67	138.58	22.73	0	other		2.55631	7.12495	0.47	-6.7433	1448.47	310.01	0.93	-3.37636		739	CIMG_13351	EAS33274	protein_coding	valid	distal	unstable	bidirectional	UU
TSS-supercont3.6:2716069-2716219,-	supercont3.6	2716069	2716219	-	152.6	0.578	152.59	36.36	0	tssAntisense	EAS32979	2.03952	7.26294	14.92	-3.40948	1593.66	323.64	201.44	-3.37609		-232	CIMG_04003	EAS32979	protein_coding	valid	proximal	stable	bidirectional	SS
TSS-supercont3.1:769694-769844,+	supercont3.1	769694	769844	+	21	0.268	19.46	7.27	0	singleExon	EAS37489	1.30685	4.35473	42.9	0.616189	211.37	63.64	16.79	-3.3757		-49	CIMG_02843	EAS37489	protein_coding	valid	proximal	stable	bidirectional	SS
TSS-supercont3.1:291943-292093,-	supercont3.1	291943	292093	-	15.6	0.963	15.57	2.73	0	other		2.15133	4.0505	0	-4.53543	170.89	16.36	0	-3.37484		7836	CIMG_12587	EAS27171	protein_coding	valid	distal	unstable	bidirectional	UU
TSS-supercont3.5:6364-6514,-	supercont3.5	6364	6514	-	13.2	0.67	12.46	6.36	0	singleExon	ENSRNAT049942509	0.870901	3.75061	0	-3.90785	138.58	420.01	0.47	-3.37434		-961	CIMG_13484	EAS27256	protein_coding	valid	distal	unstable	bidirectional	UU
TSS-supercont3.3:4282266-4282416,-	supercont3.3	4282266	4282416	-	21	0.6	21.02	4.55	0	other		1.98825	4.46074	1.87	-3.29913	227.33	39.09	1.4	-3.37423		6726	CIMG_13344	EAS28666	protein_coding	valid	distal	unstable	bidirectional	UU
TSS-supercont3.6:1539766-1539916,+	supercont3.6	1539766	1539916	+	552	0.585	571.83	130.91	99.32	otherExonBidirectional	EAS32501	2.11855	2.5135	692.91	-0.256571	5938.67	673.65	1556.94	-3.3742		320	CIMG_03525	EAS32501	protein_coding	valid	proximal	stable	bidirectional	SS
TSS-supercont3.3:2347280-2347430,-	supercont3.3	2347280	2347430	-	179.5	0.79	179.45	24.55	0.47	other		2.8202	6.93964	3.26	-5.7343	1870.04	400.01	18.19	-3.37417		3416	CIMG_08062	EAS29316	protein_coding	valid	distal	stable	bidirectional	SS
TSS-supercont3.3:1974725-1974875,+	supercont3.3	1974725	1974875	+	28.4	0.459	23.75	4.55	0.47	other		2.15687	4.07354	16.32	-1.02559	255.36	70.91	58.75	-3.37267		-606	CIMG_08217	EAS29471	protein_coding	valid	distal	stable	bidirectional	SS
TSS-supercont3.5:889520-889670,-	supercont3.5	889520	889670	-	7.01	0.238	6.62	0	0.93	other		2.92979	1.98119	11.19	0.471763	77.85	29.09	17.72	-3.37125		-607	CIMG_10161	EAS27556	protein_coding	valid	distal	stable	bidirectional	SS
TSS-supercont3.2:4997101-4997251,-	supercont3.2	4997101	4997251	-	27.2	0.795	27.25	6.36	0.47	tss	EAS31826	1.94047	4.26436	86.26	1.42355	290.78	78.18	8.39	-3.36856		-2	CIMG_07305	EAS31826	protein_coding	valid	proximal	stable	bidirectional	SS	701	CAGGTAAGA
TSS-supercont3.2:4258363-4258513,+	supercont3.2	4258363	4258513	+	8.95	0.625	8.56	2.73	5.13	tss	EAS31604	1.35783	0.641124	29.84	1.47165	97.71	27.27	24.71	-3.36811		-102	CIMG_07083	EAS31604	protein_coding	valid	proximal	stable	bidirectional	SS	1390	CCAGTATGG
TSS-supercont3.1:2744181-2744331,+	supercont3.1	2744181	2744331	+	12.8	0.746	9.73	5.45	0.47	other		0.734279	2.86776	3.73	-2.08513	109.77	39.09	7.93	-3.36785		32696	CIMG_12715	EAS36775	protein_coding	valid	distal	stable	bidirectional	SS
TSS-supercont3.2:2421900-2422050,-	supercont3.2	2421900	2422050	-	78.6	0.429	75.13	24.55	1.87	tssAntisense	EAS30887	1.57514	4.72934	10.26	-3.64785	784.76	312.73	269.98	-3.36755		338	CIMG_06366	EAS30887	protein_coding	valid	proximal	stable	bidirectional	SS
TSS-supercont3.4:1684984-1685134,-	supercont3.4	1684984	1685134	-	35.8	0.326	33.48	11.82	0.47	other		1.42736	4.55187	33.11	-0.198818	354.62	110	53.62	-3.3665		-474	CIMG_04871	EAS33847	protein_coding	valid	proximal	stable	bidirectional	SS
TSS-supercont3.1:6065221-6065371,+	supercont3.1	6065221	6065371	+	21.4	0.75	21.02	4.55	3.26	tss	EAS35564	1.98825	2.36989	19.12	-0.228933	225.78	65.46	5.6	-3.36441		166	CIMG_00918	EAS35564	protein_coding	valid	proximal	stable	bidirectional	SS	458	GAGGTTGGT
TSS-supercont3.1:2166965-2167115,+	supercont3.1	2166965	2167115	+	85.6	0.778	85.64	13.64	2.8	tssAntisense	EAS36949	2.56512	4.51096	91.39	0.0797733	891.03	146.37	9.79	-3.36399		220	CIMG_12699	EAS36949	protein_coding	valid	proximal	stable	bidirectional	SS
TSS-supercont3.1:3064947-3065097,+	supercont3.1	3064947	3065097	+	88	0.987	87.97	21.82	0.93	tss	KJF60074	1.96302	5.52665	99.79	-3.2484	914	190	2.8	-3.36238		-270	CIMG_10862	KJF60074	protein_coding	valid	proximal	stable	bidirectional	SS	993	AAAGTAAGC
TSS-supercont3.6:55232-55382,-	supercont3.6	55232	55382	-	33.1	0.378	32.31	4.55	0	other		2.5854	5.05788	1.87	-4.35202	341.39	47.27	0.47	-3.36161		3894	CIMG_13651	EAS31934	protein_coding	valid	distal	unstable	bidirectional	UU
TSS-supercont3.6:2622800-2622950,+	supercont3.6	2622800	2622950	+	95.8	0.925	96.54	38.18	4.66	other		1.31588	4.10712	35.44	-2.28292	1001.2	160	191.65	-3.36103		688	CIMG_03960	EAS32936	protein_coding	valid	distal	stable	bidirectional	SS
TSS-supercont3.4:1905251-1905401,-	supercont3.4	1905251	1905401	-	12.8	0.588	12.85	5.45	10.72	other		1.10251	0.240913	34.04	1.14999	141.3	67.27	34.51	-3.36098		649	CIMG_13405	KJF61071	protein_coding	valid	distal	stable	bidirectional	SS
TSS-supercont3.2:4379599-4379749,-	supercont3.2	4379599	4379749	-	21.4	0.286	19.07	0.91	0	singleExon	EAS31652	3.3934	4.32697	114.24	2.28901	205.14	34.55	94.66	-3.36051		-4	CIMG_07131	EAS31652	protein_coding	valid	proximal	stable	bidirectional	SS
TSS-supercont3.4:822932-823082,-	supercont3.4	822932	823082	-	7.79	0.286	7.4	3.64	0	other		0.856265	3.07039	3.73	-1.12832	85.25	21.82	14.92	-3.36006		-395	CIMG_04562	EAS33538	protein_coding	valid	proximal	stable	bidirectional	SS
TSS-supercont3.3:1347753-1347903,+	supercont3.3	1347753	1347903	+	55.3	0.413	55.28	12.73	6.06	tss	EAS29675	2.03529	2.99488	36.37	-0.600705	575.73	97.27	13.99	-3.3572		-89	CIMG_08421	EAS29675	protein_coding	valid	proximal	stable	bidirectional	SS	727	GTTGTAAGG
TSS-supercont3.5:816727-816877,+	supercont3.5	816727	816877	+	54.5	0.597	54.5	10.91	0	other		2.22031	5.79442	2.33	-4.05889	567.55	108.18	4.2	-3.35673		1386	CIMG_10131	EAS27526	protein_coding	valid	distal	stable	bidirectional	SS
TSS-supercont3.1:4092388-4092538,-	supercont3.1	4092388	4092538	-	20.6	0.857	17.91	11.82	2.33	tssAntisense	KJF60130	0.560753	2.50556	3.73	-3.07756	192.69	59.09	14.92	-3.35653		-167	CIMG_10796	KJF60130	protein_coding	valid	proximal	stable	bidirectional	SS
TSS-supercont3.5:3218187-3218337,-	supercont3.5	3218187	3218337	-	31.9	0.422	31.14	5.45	0	other		2.317	5.0063	45.23	0.129537	328.15	78.18	6.06	-3.3563		-1447	CIMG_09568	EAS28364	protein_coding	valid	distal	stable	bidirectional	SS
TSS-supercont3.4:3757993-3758143,-	supercont3.4	3757993	3758143	-	384.6	0.61	368.64	135.46	47.56	other		1.43764	2.92828	383.76	-0.358857	3784.46	800.93	102.58	-3.35628		535	CIMG_05599	EAS34575	protein_coding	valid	distal	stable	bidirectional	SS
TSS-supercont3.4:1306949-1307099,+	supercont3.4	1306949	1307099	+	240.6	0.064	247.19	95.46	25.18	other		1.36344	3.24491	80.67	-1.88619	2537.64	1086.39	22.85	-3.35454		-1364	CIMG_11384	KJF61030	protein_coding	valid	distal	stable	bidirectional	SS
TSS-supercont3.6:1717460-1717610,-	supercont3.6	1717460	1717610	-	86.4	0.321	85.64	22.73	0	tss	EAS32573	1.86832	6.43696	82.53	-0.0848494	884.81	160.91	80.2	-3.35389		-10	CIMG_03597	EAS32573	protein_coding	valid	proximal	stable	bidirectional	SS	239	TTCGTAAGT
TSS-supercont3.2:3243212-3243362,+	supercont3.2	3243212	3243362	+	93.8	0.728	93.81	16.36	5.6	tss	EAS31205	2.44927	3.8445	81.13	-0.571609	967.72	161.82	758.19	-3.35297		-3	CIMG_06684	EAS31205	protein_coding	valid	proximal	stable	bidirectional	SS	54	CCGGTAATC
TSS-supercont3.5:1341390-1341540,+	supercont3.5	1341390	1341540	+	38.5	0.744	38.54	7.27	0	other		2.25735	5.30524	0.93	-4.49202	402.89	96.37	1.4	-3.35258		11250	CIMG_13561	EAS27719	protein_coding	valid	distal	unstable	bidirectional	UU
TSS-supercont3.1:6232449-6232599,-	supercont3.1	6232449	6232599	-	51.4	0.594	51.38	16.36	0.93	tssAntisense	EAS35517	1.59325	4.76234	28.44	-0.863109	532.52	52.73	159.47	-3.34845		-203	CIMG_00871	EAS35517	protein_coding	valid	proximal	stable	bidirectional	SS
TSS-supercont3.3:526088-526238,+	supercont3.3	526088	526238	+	22.2	0.344	21.8	9.09	0	other		1.17611	4.51096	7.46	-2.34695	231.23	37.27	4.2	-3.34845		2041	CIMG_08732	EAS29986	protein_coding	valid	distal	stable	bidirectional	SS
TSS-supercont3.6:228459-228609,-	supercont3.6	228459	228609	-	43.2	0.605	43.99	18.18	1.4	tss	EAS31983	1.23	4.2285	15.85	-1.60396	456.22	111.82	6.06	-3.34521		91	CIMG_03007	EAS31983	protein_coding	valid	proximal	stable	bidirectional	SS	1325	GACGTGAGT
TSS-supercont3.4:1731254-1731404,-	supercont3.4	1731254	1731404	-	35.4	0.585	35.42	11.82	0	tssAntisense	EAS33862	1.50633	5.18666	10.72	-1.68138	369.03	88.18	359.51	-3.34484		-141	CIMG_04886	EAS33862	protein_coding	valid	proximal	stable	bidirectional	SS
TSS-supercont3.2:2035616-2035766,+	supercont3.2	2035616	2035766	+	88.4	0.82	88.36	27.27	55.49	firstExon	EAS30746	1.66036	0.661634	597.78	2.6827	906.6	132.73	37.3	-3.34436		-221	CIMG_06224	EAS30745	protein_coding	valid	proximal	stable	bidirectional	SS
TSS-supercont3.5:2940112-2940262,-	supercont3.5	2940112	2940262	-	14	0.638	14.01	3.64	1.87	tssAntisense	EAS28259	1.69373	2.3868	4.66	-3.5773	151.43	24.55	8.39	-3.34415		-309	CIMG_09463	EAS28259	protein_coding	valid	proximal	stable	bidirectional	SS
TSS-supercont3.5:2178785-2178935,-	supercont3.5	2178785	2178935	-	12.1	0.568	11.68	2.73	0	tssAntisense	EAS27972	1.76531	3.66448	0.47	-3.27606	127.68	50	62.95	-3.34316		-225	CIMG_09176	EAS27972	protein_coding	valid	proximal	unstable	bidirectional	US
TSS-supercont3.2:893719-893869,-	supercont3.2	893719	893869	-	17.5	0.804	11.68	3.64	0.93	other		1.45036	2.71588	0.93	-3.29248	127.68	18.18	0.93	-3.34316		-3316	CIMG_05793	EAS30314	protein_coding	valid	distal	unstable	bidirectional	UU
TSS-supercont3.4:144929-145079,-	supercont3.4	144929	145079	-	127.3	0.644	128.07	30.91	0	other		2.01607	7.01201	0.47	-6.58915	1307.16	270.91	304.49	-3.34131		-404	CIMG_04293	EAS33269	protein_coding	valid	proximal	unstable	bidirectional	US
TSS-supercont3.2:3618690-3618840,+	supercont3.2	3618690	3618840	+	21.8	0.65	21.8	7.27	0.47	other		1.46307	3.95515	9.79	-1.26381	230.06	46.36	42.9	-3.34116		-1488	CIMG_06831	EAS31352	protein_coding	valid	distal	stable	bidirectional	SS
TSS-supercont3.4:3637381-3637531,-	supercont3.4	3637381	3637531	-	84.5	0.794	84.47	13.64	19.12	tss	EAS34525	2.5455	2.08679	202.84	1.17097	863.79	143.64	3.26	-3.33886		220	CIMG_05549	EAS34525	protein_coding	valid	proximal	stable	bidirectional	SS	348	CTGGTATAT
TSS-supercont3.1:7769659-7769809,-	supercont3.1	7769659	7769809	-	34.6	0.422	31.92	2.73	0.47	tss	EAS34889	3.14172	4.48508	137.56	1.82343	332.05	68.18	93.72	-3.3387		12	CIMG_00243	EAS34889	protein_coding	valid	proximal	stable	bidirectional	SS	335	ACCGTACGT
TSS-supercont3.1:7184345-7184495,-	supercont3.1	7184345	7184495	-	11.3	0.647	11.29	0.91	0	other		2.68584	3.61941	1.4	-3.45396	123.01	44.55	279.77	-3.3349		-444	CIMG_00494	EAS35140	protein_coding	valid	proximal	unstable	bidirectional	US
TSS-supercont3.5:2910239-2910389,-	supercont3.5	2910239	2910389	-	12.5	0.667	12.46	1.82	5.13	singleExon	EAS28245	2.25491	1.13472	131.03	3.25291	134.3	47.27	157.14	-3.32941		-15	CIMG_09449	EAS28245	protein_coding	valid	proximal	stable	bidirectional	SS
TSS-supercont3.2:4426445-4426595,-	supercont3.2	4426445	4426595	-	29.6	0.671	29.2	5.45	6.06	otherExonBidirectional	EAS31676	2.22718	2.09681	61.08	0.985203	301.68	81.82	16.79	-3.32517		1201	CIMG_07155	EAS31676	protein_coding	valid	distal	stable	bidirectional	SS
TSS-supercont3.3:2003244-2003394,-	supercont3.3	2003244	2003394	-	15.2	0.766	15.18	1.82	0	other		2.52044	4.01614	0.47	-3.52825	161.16	35.46	49.89	-3.32513		-780	CIMG_13256	EAS29458	protein_coding	valid	distal	unstable	bidirectional	US
TSS-supercont3.2:2700907-2701057,-	supercont3.2	2700907	2701057	-	60.7	0.471	60.73	18.18	2.8	tss	EAS30989	1.68637	4.0219	279.77	1.96633	617.38	150.91	8.39	-3.32445		-19	CIMG_06468	EAS30989	protein_coding	valid	proximal	stable	bidirectional	SS	816	TAGGTTAGC
TSS-supercont3.3:2985973-2986123,-	supercont3.3	2985973	2986123	-	21	0.75	21.02	0	0	tssAntisense	EAS29067	4.46074	4.46074	10.72	-1.03226	219.55	58.18	166.47	-3.32422		-191	CIMG_07813	EAS29067	protein_coding	valid	proximal	stable	bidirectional	SS
TSS-supercont3.4:2866035-2866185,-	supercont3.4	2866035	2866185	-	68.1	0.934	69.68	6.36	0	other		3.26352	6.14323	6.53	-3.73495	706.52	87.27	0.93	-3.3234		3539	CIMG_05284	EAS34260	protein_coding	valid	distal	stable	bidirectional	SU
TSS-supercont3.4:2864201-2864351,-	supercont3.4	2864201	2864351	-	58	0.817	58	15.45	7.93	other		1.84263	2.72398	16.32	-1.84262	589.35	101.82	13.06	-3.32278		1705	CIMG_05284	EAS34260	protein_coding	valid	distal	stable	bidirectional	SS
TSS-supercont3.6:720708-720858,-	supercont3.6	720708	720858	-	119.1	0.879	119.12	16.36	8.39	tss	EAS32180	2.79064	3.67721	159.94	0.335913	1199.72	300.01	14.92	-3.32135		4	CIMG_03204	EAS32180	protein_coding	valid	proximal	stable	bidirectional	SS	300	CAGGTGAGC
TSS-supercont3.4:2002920-2003070,-	supercont3.4	2002920	2003070	-	32.3	0.679	31.92	11.82	1.87	tss	KJF61081	1.36057	3.51984	666.8	4.00893	327.76	82.73	5.13	-3.32		-8	CIMG_11452	KJF61081	protein_coding	valid	proximal	stable	bidirectional	SS	596	ATGGTAAGC
TSS-supercont3.3:1941739-1941889,+	supercont3.3	1941739	1941889	+	52.9	0.252	58	9.09	0	other		2.54779	5.88264	1.87	-4.65368	586.63	150.91	4.2	-3.31612		14068	CIMG_13252	EAS29483	protein_coding	valid	distal	unstable	bidirectional	US
TSS-supercont3.4:2483710-2483860,+	supercont3.4	2483710	2483860	+	32.3	0.898	32.31	2.73	0	other		3.15871	5.05788	0	-7.10873	330.49	72.73	23.78	-3.31494		-847	CIMG_05151	EAS34127	protein_coding	valid	distal	unstable	bidirectional	US
TSS-supercont3.1:2036657-2036807,+	supercont3.1	2036657	2036807	+	96.1	0.746	96.15	11.82	2.8	tss	EAS37002	2.92182	4.67614	250.86	1.3345	965.77	238.19	17.25	-3.31489		22	CIMG_02356	EAS37002	protein_coding	valid	proximal	stable	bidirectional	SS	339	AGAGTAAGA
TSS-supercont3.1:7793243-7793393,-	supercont3.1	7793243	7793393	-	65	0.464	65.01	22.73	1.4	tss	EAS34881	1.47597	4.78158	107.25	0.647192	655.53	110.91	24.25	-3.3141		-10	CIMG_00235	EAS34881	protein_coding	valid	proximal	stable	bidirectional	SS	220	TGGGTATTA
TSS-supercont3.4:3236838-3236988,+	supercont3.4	3236838	3236988	+	32.3	0.452	25.3	10	0	tssAntisense	EAS34375	1.25756	4.71699	0.47	-4.5681	260.42	70.91	27.51	-3.31323		-257	CIMG_05399	EAS34375	protein_coding	valid	proximal	unstable	bidirectional	US
TSS-supercont3.1:175168-175318,+	supercont3.1	175168	175318	+	21	0.684	21.02	2.73	0	other		2.56157	4.46074	0.47	-4.11774	217.6	40.91	0	-3.31141		-6733	CIMG_12573	EAS27203	protein_coding	valid	distal	unstable	bidirectional	UU
TSS-supercont3.3:1912040-1912190,+	supercont3.3	1912040	1912190	+	14.8	0.974	14.79	2.73	5.6	other		2.08176	1.25847	41.97	1.40912	155.71	42.73	6.06	-3.31101		5512	CIMG_08241	EAS29495	protein_coding	valid	distal	stable	bidirectional	SS
TSS-supercont3.1:2763451-2763601,-	supercont3.1	2763451	2763601	-	46.3	0.909	43.99	8.18	0	other		2.29304	5.49153	1.4	-4.94232	444.54	101.82	0.47	-3.30788		-18330	CIMG_02125	EAS36771	protein_coding	valid	distal	unstable	bidirectional	UU
TSS-supercont3.3:1238116-1238266,+	supercont3.3	1238116	1238266	+	14.4	0.833	14.4	2.73	0	other		2.04568	3.94486	0.93	-3.06754	151.43	43.64	8.86	-3.30714		-965	CIMG_12178	KJF60761	protein_coding	valid	distal	unstable	bidirectional	US
TSS-supercont3.5:2326252-2326402,-	supercont3.5	2326252	2326402	-	61.1	0.248	59.95	30.91	7.93	singleExon	EAS28022	0.933618	2.77089	34.04	-1.66049	602.2	208.19	29.84	-3.30694		592	CIMG_09226	EAS28022	protein_coding	valid	distal	stable	bidirectional	SS
TSS-supercont3.5:2570793-2570943,-	supercont3.5	2570793	2570943	-	33.1	0.942	33.09	9.09	4.66	singleExon	EAS28114	1.75642	2.59047	69.01	0.927463	335.94	50	88.13	-3.30507		0	CIMG_09318	EAS28114	protein_coding	valid	proximal	stable	bidirectional	SS
TSS-supercont3.3:1354892-1355042,+	supercont3.3	1354892	1355042	+	71.6	0.701	71.63	17.27	0.93	firstExon	EAS29671	1.99109	5.23389	25.65	-1.74549	716.25	122.73	0	-3.30384		278	CIMG_13208	EAS29671	protein_coding	valid	proximal	stable	bidirectional	SU
TSS-supercont3.4:511826-511976,+	supercont3.4	511826	511976	+	35.4	0.192	35.03	11.82	0.47	tssAntisense	EAS33409	1.4908	4.61531	10.26	-2.27054	354.62	101.82	210.76	-3.30307		-62	CIMG_04433	EAS33409	protein_coding	valid	proximal	stable	bidirectional	SS
TSS-supercont3.1:8206732-8206882,-	supercont3.1	8206732	8206882	-	44.8	0.737	44.77	9.09	0	other		2.18148	5.51633	3.26	-3.53178	450.38	115.46	26.11	-3.30187		-1035	CIMG_00067	EAS34713	protein_coding	valid	distal	stable	bidirectional	SS
TSS-supercont3.2:1007773-1007923,-	supercont3.2	1007773	1007923	-	45.9	0.652	45.93	10.91	0.47	tssAntisense	EAS30358	1.97834	4.99662	78.34	0.675964	461.67	73.64	162.27	-3.3014		-172	CIMG_05837	EAS30358	protein_coding	valid	proximal	stable	bidirectional	SS
TSS-supercont3.6:626936-627086,-	supercont3.6	626936	627086	-	7.4	0.15	4.67	0.91	0	tssAntisense	EAS32141	1.56978	2.50335	0.47	-3.01707	54.89	24.55	15.85	-3.30117		30	CIMG_03165	EAS32141	protein_coding	valid	proximal	unstable	bidirectional	US
TSS-supercont3.3:2653760-2653910,-	supercont3.3	2653760	2653910	-	49	0.156	32.31	2.73	1.4	tss	EAS29205	3.15871	3.79485	119.84	1.11244	326.99	125.46	0.47	-3.29962		-66	CIMG_07951	EAS29205	protein_coding	valid	proximal	stable	bidirectional	SU	485	GCCGTATGT
TSS-supercont3.2:1737458-1737608,+	supercont3.2	1737458	1737608	+	23.7	0.662	23.75	12.73	0.47	tss	EAS30641	0.850097	4.07354	93.26	-1.88532	242.51	44.55	111.44	-3.29848		50	CIMG_06120	EAS30641	protein_coding	valid	proximal	stable	bidirectional	SS	708	ACCGTACGT
TSS-supercont3.3:2560200-2560350,+	supercont3.3	2560200	2560350	+	34.6	0.473	34.64	8.18	0	tss	KJF60855	1.95693	5.15543	79.74	1.14855	349.56	80	114.24	-3.29809		-19	CIMG_12060	KJF60855	protein_coding	valid	proximal	stable	bidirectional	SS	436	CGAGTACGC
TSS-supercont3.6:1047466-1047616,+	supercont3.6	1047466	1047616	+	27.2	0.933	27.25	5.45	0.93	tssAntisense	EAS32305	2.13088	3.87158	7.46	-1.79807	276.38	82.73	69.94	-3.29554		-228	CIMG_03329	EAS32305	protein_coding	valid	proximal	stable	bidirectional	SS
TSS-supercont3.1:407245-407395,+	supercont3.1	407245	407395	+	7.79	0.381	7.79	2.73	0	other		1.23669	3.13586	0	-4.51096	85.25	13.64	0	-3.29459		4378	CIMG_12591	KJF59929	protein_coding	valid	distal	unstable	bidirectional	UU
TSS-supercont3.3:3072110-3072260,+	supercont3.3	3072110	3072260	+	61.5	0.517	61.5	8.18	1.4	other		2.76729	4.70275	7.46	-3.87819	611.93	120.91	1.87	-3.29379		975	CIMG_13304	EAS29040	protein_coding	valid	distal	stable	bidirectional	SU
TSS-supercont3.1:4990445-4990595,+	supercont3.1	4990445	4990595	+	24.5	0.523	22.19	5.45	0.93	singleExon	EAS35965	1.84613	3.58683	153.88	2.45483	226.16	70	82.53	-3.29213		-5	CIMG_01319	EAS35965	protein_coding	valid	proximal	stable	bidirectional	SS
TSS-supercont3.1:4263004-4263154,+	supercont3.1	4263004	4263154	+	27.2	0.746	27.25	9.09	4.66	tss	EAS36238	1.48532	2.31938	127.3	1.97968	275.6	30	0	-3.29148		39	CIMG_01592	EAS36238	protein_coding	valid	proximal	stable	bidirectional	SU	515	CTGGTAAGC
TSS-supercont3.4:3872296-3872446,-	supercont3.4	3872296	3872446	-	13.6	0.562	4.28	1.82	0	tssAntisense	EAS34618	0.904843	2.40054	1.4	-2.68182	50.6	179.09	108.65	-3.28876		-257	CIMG_05642	EAS34618	protein_coding	valid	proximal	unstable	bidirectional	US
TSS-supercont3.1:1044247-1044397,-	supercont3.1	1044247	1044397	-	44.8	0.811	44.77	9.09	2.8	other		2.18148	3.59033	3.26	-3.44955	445.71	184.55	573.07	-3.28686		-382	CIMG_02751	EAS37397	protein_coding	valid	proximal	stable	bidirectional	SS
TSS-supercont3.2:2951284-2951434,-	supercont3.2	2951284	2951434	-	46.3	0.675	46.32	10	0	tssAntisense	EAS31090	2.10495	5.56438	2.8	-3.7633	460.5	90.91	184.65	-3.28581		-158	CIMG_06569	EAS31090	protein_coding	valid	proximal	stable	bidirectional	SS
TSS-supercont3.2:2947232-2947382,-	supercont3.2	2947232	2947382	-	131.6	0.731	131.57	26.36	0.47	tssAntisense	EAS31089	2.27661	6.49479	778.71	0.836659	1291.59	272.73	93.26	-3.28544		-130	CIMG_06568	EAS31089	protein_coding	valid	proximal	stable	bidirectional	SS
TSS-supercont3.6:160334-160484,+	supercont3.6	160334	160484	+	34.3	0.809	33.48	4.55	0.47	other		2.6352	4.55187	0	-5.15543	335.16	61.82	1.4	-3.28532		6615	CIMG_02984	EAS31960	protein_coding	valid	distal	unstable	bidirectional	UU
TSS-supercont3.1:5547228-5547378,+	supercont3.1	5547228	5547378	+	16	0.586	15.57	0.91	0	other		3.11693	4.0505	6.53	-2.0582	160.38	25.46	37.77	-3.28382		-478	CIMG_01120	EAS35766	protein_coding	valid	proximal	stable	bidirectional	SS
TSS-supercont3.4:3356069-3356219,-	supercont3.4	3356069	3356219	-	188	0.386	158.82	37.27	0	other		2.06216	7.3203	1.87	-6.66382	1555.51	292.73	8.86	-3.28379		-1099	CIMG_05446	EAS34422	protein_coding	valid	distal	unstable	bidirectional	US
TSS-supercont3.1:3897247-3897397,+	supercont3.1	3897247	3897397	+	109.4	0.769	101.6	21.82	9.33	tss	KJF60120	2.16866	3.31212	286.3	0.396841	996.53	242.73	65.75	-3.28133		208	CIMG_01733	KJF60120	protein_coding	valid	proximal	stable	bidirectional	SS	451	CGGGTATGC
TSS-supercont3.5:2610617-2610767,-	supercont3.5	2610617	2610767	-	24.5	0.598	20.63	4.55	0	other		1.96247	4.43496	5.6	-2.41749	209.04	45.46	14.92	-3.27956		1617	CIMG_09334	EAS28130	protein_coding	valid	distal	stable	bidirectional	SS
TSS-supercont3.3:11263-11413,+	supercont3.3	11263	11413	+	12.5	0.757	12.46	8.18	0	other		0.552112	3.75061	0	-3.90785	129.63	25.46	2.33	-3.27874		4158	CIMG_13154	KJF60705	protein_coding	valid	distal	unstable	bidirectional	US
TSS-supercont3.6:288666-288816,+	supercont3.6	288666	288816	+	8.95	0.265	8.95	10.91	0	tssAntisense	EAS32003	-0.259405	3.3147	0	-3.83188	95.37	24.55	34.97	-3.27582		-50	CIMG_03027	EAS32003	protein_coding	valid	proximal	unstable	bidirectional	US
TSS-supercont3.6:1106030-1106180,-	supercont3.6	1106030	1106180	-	90.3	0.698	90.31	20.91	15.85	tss	EAS32327	2.05918	2.43802	162.74	0.782373	882.86	136.37	60.15	-3.27497		153	CIMG_03351	EAS32327	protein_coding	valid	proximal	stable	bidirectional	SS	73	GCGGTAAGT
TSS-supercont3.6:2859679-2859829,+	supercont3.6	2859679	2859829	+	67.7	0.469	67.34	16.36	2.8	other		1.97696	4.16866	49.43	-0.462938	659.81	131.82	42.9	-3.27343		-484	CIMG_04057	EAS33033	protein_coding	valid	proximal	stable	bidirectional	SS
TSS-supercont3.4:354335-354485,-	supercont3.4	354335	354485	-	201.6	0.965	193.08	49.09	27.04	other		1.95406	2.79109	92.33	-1.69366	1873.94	494.56	32.17	-3.27212		-911	CIMG_04369	EAS33345	protein_coding	valid	distal	stable	bidirectional	SS
TSS-supercont3.5:2155724-2155874,+	supercont3.5	2155724	2155874	+	17.9	0.458	17.52	0.91	0.47	tssAntisense	EAS27964	3.27744	3.6552	1.4	-3.03562	177.9	35.46	55.02	-3.272		-302	CIMG_09168	EAS27964	protein_coding	valid	proximal	unstable	bidirectional	US
TSS-supercont3.6:2967981-2968131,+	supercont3.6	2967981	2968131	+	58	0.953	58	8.18	1.4	otherExonBidirectional	EAS33079	2.68415	4.61961	22.38	-1.33544	567.94	103.64	9.79	-3.26949		900	CIMG_04103	EAS33079	protein_coding	valid	distal	stable	bidirectional	SS
TSS-supercont3.1:5399171-5399321,+	supercont3.1	5399171	5399321	+	21.8	0.702	21.41	3.64	0.47	tssAntisense	EAS35821	2.27195	3.93025	0.93	-3.56236	214.88	29.09	66.21	-3.26802		-237	CIMG_01175	EAS35821	protein_coding	valid	proximal	unstable	bidirectional	US
TSS-supercont3.1:2039706-2039856,+	supercont3.1	2039706	2039856	+	44.4	0.895	40.87	8.18	0	tssAntisense	EAS37001	2.18935	5.38785	0.47	-5.2487	401.72	117.28	113.77	-3.26579		53	CIMG_02355	EAS37001	protein_coding	valid	proximal	unstable	bidirectional	US
TSS-supercont3.1:4626077-4626227,-	supercont3.1	4626077	4626227	-	12.1	0.966	12.07	6.36	0	tssAntisense	EAS36112	0.828481	3.70819	0	-4.01614	124.57	31.82	150.15	-3.26416		179	CIMG_01466	EAS36112	protein_coding	valid	proximal	unstable	bidirectional	US
TSS-supercont3.2:1766302-1766452,-	supercont3.2	1766302	1766452	-	25.7	0.985	25.69	0.91	0.47	other		3.80465	4.18241	6.99	-1.80193	254.97	75.46	14.92	-3.2616		-455	CIMG_11683	KJF60514	protein_coding	valid	proximal	stable	bidirectional	SS
TSS-supercont3.1:3430882-3431032,-	supercont3.1	3430882	3431032	-	39.7	0.65	39.71	3.64	0	other		3.13319	5.34731	9.33	-2.1102	388.88	84.55	19.58	-3.25958		-1651	CIMG_01911	EAS36557	protein_coding	valid	distal	stable	bidirectional	SS
TSS-supercont3.1:2241589-2241739,-	supercont3.1	2241589	2241739	-	24.9	0.761	24.91	5.45	1.4	otherExonBidirectional	KJF60044	2.00614	3.4324	14.46	-1.68354	246.8	51.82	5.6	-3.2576		-1861	CIMG_02275	EAS36921	protein_coding	valid	distal	stable	bidirectional	SS
TSS-supercont3.1:1934348-1934498,+	supercont3.1	1934348	1934498	+	157.7	0.813	158.04	24.55	0	tssAntisense	EAS37039	2.63799	7.31325	6.99	-4.40072	1519.7	251.82	125.43	-3.25727		-201	CIMG_02393	EAS37039	protein_coding	valid	proximal	stable	bidirectional	SS
TSS-supercont3.1:398091-398241,-	supercont3.1	398091	398241	-	23.7	0.897	23.75	1.82	0	other		3.13366	4.62936	0	-4.75916	235.51	35.46	0	-3.2564		2849	CIMG_12590	KJF59927	protein_coding	valid	distal	unstable	bidirectional	UU
TSS-supercont3.6:402551-402701,+	supercont3.6	402551	402701	+	82.9	0.364	82.91	16.36	0	tss	ENSRNAT049942550	2.27308	6.39077	89.06	0.0953538	800.33	13774.8	11.66	-3.25548		-170	CIMG_15110	CIMG_15110-1	tRNA	valid	proximal	stable	bidirectional	SS
TSS-supercont3.1:1415301-1415451,-	supercont3.1	1415301	1415451	-	27.6	0.73	27.64	10	9.79	otherExonBidirectional	EAS37250	1.38053	1.40834	90.93	1.36704	272.49	69.09	17.25	-3.25538		647	CIMG_02604	EAS37250	protein_coding	valid	distal	stable	bidirectional	SS
TSS-supercont3.1:7527393-7527543,+	supercont3.1	7527393	7527543	+	36.6	0.939	34.64	16.36	10.26	tss	EAS34988	1.03773	1.66229	64.81	0.561263	339.05	137.28	80.67	-3.25418		113	CIMG_00342	EAS34988	protein_coding	valid	proximal	stable	bidirectional	SS	1607	GGCGTGAGT
TSS-supercont3.2:2771315-2771465,+	supercont3.2	2771315	2771465	+	14	0.919	14.01	1.82	0.47	other		2.41216	3.35204	0	-3.94486	142.08	114.55	78.34	-3.25283		1828	CIMG_06497	EAS31018	protein_coding	valid	distal	unstable	bidirectional	US
TSS-supercont3.3:3587771-3587921,-	supercont3.3	3587771	3587921	-	15.2	0.25	14.79	4.55	0	tssAntisense	EAS28842	1.50845	3.98094	0.47	-3.56105	149.48	47.27	66.68	-3.25249		-144	CIMG_07588	EAS28842	protein_coding	valid	proximal	unstable	bidirectional	US
TSS-supercont3.4:3615060-3615210,+	supercont3.4	3615060	3615210	+	28	0.257	19.46	7.27	0	other		1.30685	4.35473	13.06	-1.98089	193.86	80	41.5	-3.25156		-1279	CIMG_05539	KJF61189	protein_coding	valid	distal	stable	bidirectional	SS
TSS-supercont3.1:1618850-1619000,-	supercont3.1	1618850	1619000	-	162.3	0.974	162.32	32.73	79.74	tss	EAS37172	2.2756	1.01635	745.6	2.14195	1554.35	380.92	4.66	-3.25147		19	CIMG_02526	EAS37172	protein_coding	valid	proximal	stable	bidirectional	SS	260	CGGGTACGC
TSS-supercont3.1:4394253-4394403,+	supercont3.1	4394253	4394403	+	16.7	0.935	10.12	0.91	2.8	otherExonBidirectional	KJF60144	2.54151	1.54909	11.19	-0.300226	104.71	37.27	30.31	-3.24888		-442	CIMG_10772	KJF60143	protein_coding	valid	proximal	stable	bidirectional	SS
TSS-supercont3.1:7755191-7755341,+	supercont3.1	7755191	7755341	+	82.1	0.484	78.63	13.64	0	other		2.4434	6.31524	29.84	-1.59646	754.4	146.37	19.12	-3.24586		-1323	CIMG_12891	KJF60343	protein_coding	valid	distal	stable	bidirectional	SS
TSS-supercont3.1:4512341-4512491,-	supercont3.1	4512341	4512491	-	24.9	0.704	24.52	12.73	0	other		0.894297	4.67356	10.26	-2.56843	240.96	47.27	34.51	-3.24507		-667	CIMG_01504	EAS36150	protein_coding	valid	distal	stable	bidirectional	SS
TSS-supercont3.2:129434-129584,+	supercont3.2	129434	129584	+	44	0.268	40.48	8.18	0.93	tssAntisense	EAS28609	2.17585	4.42574	5.6	-3.49049	391.99	171.82	1193.24	-3.244		141	CIMG_09813	EAS28609	protein_coding	valid	proximal	stable	bidirectional	SS
TSS-supercont3.4:2065243-2065393,+	supercont3.4	2065243	2065393	+	28.4	0.947	28.42	5.45	0	tssAntisense	EAS33984	2.18943	4.87873	4.2	-2.7454	277.16	39.09	115.64	-3.24105		79	CIMG_05008	EAS33984	protein_coding	valid	proximal	stable	bidirectional	SS
TSS-supercont3.1:6439880-6440030,+	supercont3.1	6439880	6440030	+	21	0.964	21.02	2.73	0	other		2.56157	4.46074	1.87	-2.96502	207.09	55.46	23.78	-3.24032		-1497	CIMG_00791	EAS35437	protein_coding	valid	distal	unstable	bidirectional	US
TSS-supercont3.6:410613-410763,+	supercont3.6	410613	410763	+	27.2	0.873	27.25	15.45	0	tss	EAS32053	0.780163	4.82018	33.11	-0.0633026	265.87	60	32.17	-3.23981		-104	CIMG_03077	EAS32053	protein_coding	valid	proximal	stable	bidirectional	SS	195	GACGTGCGC
TSS-supercont3.1:6531978-6532128,+	supercont3.1	6531978	6532128	+	332.8	0.752	332.82	37.27	3.73	tss	EAS35398	3.12478	6.14109	919.99	1.43909	3148.4	373.64	1549.02	-3.23793		-3	CIMG_00752	EAS35398	protein_coding	valid	proximal	stable	bidirectional	SS	307	CTCGTAAGA
TSS-supercont3.1:5485114-5485264,-	supercont3.1	5485114	5485264	-	143.6	0.743	138.97	34.55	1.4	other		1.9772	5.86594	13.52	-3.62304	1318.06	210	6.06	-3.23632		2042	CIMG_01145	EAS35791	protein_coding	valid	distal	stable	bidirectional	SS
TSS-supercont3.6:2868528-2868678,+	supercont3.6	2868528	2868678	+	33.5	0.82	33.48	14.55	0	tssAntisense	EAS33037	1.14885	5.10769	266.72	-1.1607	323.48	98.18	69.01	-3.2343		-301	CIMG_04061	EAS33037	protein_coding	valid	proximal	stable	bidirectional	SS
TSS-supercont3.3:1127025-1127175,+	supercont3.3	1127025	1127175	+	26.5	0.928	26.08	3.64	3.73	tssAntisense	KJF60752	2.54503	2.51732	39.17	0.188086	253.8	46.36	47.56	-3.23407		-283	CIMG_12187	KJF60752	protein_coding	valid	proximal	stable	bidirectional	SS
TSS-supercont3.1:1362948-1363098,-	supercont3.1	1362948	1363098	-	25.3	0.628	25.3	10	14.46	otherExonBidirectional	EAS37273	1.25756	0.766522	38.7	-0.14245	246.41	63.64	5.6	-3.23377		-602	CIMG_02628	EAS37274	protein_coding	valid	distal	stable	bidirectional	SS
TSS-supercont3.6:964506-964656,+	supercont3.6	964506	964656	+	11.3	0.595	11.29	3.64	0	other		1.40529	3.61941	4.2	-1.4133	114.44	103.64	18.19	-3.23159		2698	CIMG_03297	EAS32273	protein_coding	valid	distal	stable	bidirectional	SS
TSS-supercont3.2:2865789-2865939,+	supercont3.2	2865789	2865939	+	18.7	0.98	18.68	4.55	0	tssAntisense	EAS31058	1.82617	4.29866	0.93	-3.35006	183.73	50	323.14	-3.23062		-144	CIMG_06537	EAS31058	protein_coding	valid	proximal	unstable	bidirectional	US
TSS-supercont3.1:914548-914698,+	supercont3.1	914548	914698	+	45.5	0.829	45.54	39.09	7.93	tss	EAS37436	0.215229	2.38174	125.9	0.644318	435.59	193.64	638.82	-3.22974		-205	CIMG_02790	EAS37436	protein_coding	valid	proximal	stable	bidirectional	SS
TSS-supercont3.1:6810800-6810950,+	supercont3.1	6810800	6810950	+	83.7	0.699	83.69	16.36	6.53	tss	EAS35282	2.28642	3.49147	215.89	1.00526	792.94	148.19	163.67	-3.22877		192	CIMG_00636	EAS35282	protein_coding	valid	proximal	stable	bidirectional	SS	386	ATTGTAAGG
TSS-supercont3.5:1813177-1813327,+	supercont3.5	1813177	1813327	+	85.6	0.625	55.67	30.91	2.33	other		0.828577	4.08899	6.99	-3.47705	529.02	261.82	126.36	-3.22539		3128	CIMG_13571	EAS27838	protein_coding	valid	distal	stable	bidirectional	SS
TSS-supercont3.6:1968912-1969062,-	supercont3.6	1968912	1969062	-	24.9	0.636	21.8	1.82	0	tssAntisense	EAS32678	3.01527	4.51096	3.26	-2.89783	212.15	43.64	199.11	-3.22476		-260	CIMG_03702	EAS32678	protein_coding	valid	proximal	stable	bidirectional	SS
TSS-supercont3.1:4204850-4205000,-	supercont3.1	4204850	4205000	-	28.8	0.627	19.85	2.73	0.47	other		2.4828	3.82616	1.87	-3.43175	193.86	56.36	9.33	-3.22432		1499	CIMG_01616	EAS36262	protein_coding	valid	distal	unstable	bidirectional	US
TSS-supercont3.2:133688-133838,-	supercont3.2	133688	133838	-	42	0.853	42.04	22.73	0.93	singleExon	EAS28606	0.858966	4.47901	137.56	1.29982	400.95	127.28	31.71	-3.22327		-7	CIMG_09810	EAS28606	protein_coding	valid	proximal	stable	bidirectional	SS
TSS-supercont3.6:2067619-2067769,+	supercont3.6	2067619	2067769	+	86	0.222	83.69	22.73	0.47	tss	EAS32716	1.83548	5.8483	76.47	-0.199681	789.82	155.46	2.8	-3.22309		45	CIMG_13739	EAS32716	protein_coding	valid	proximal	stable	bidirectional	SS	170	GTGGTCTAA
TSS-supercont3.3:2929166-2929316,+	supercont3.3	2929166	2929316	+	17.9	0.946	17.91	10	0	tssAntisense	EAS29088	0.781646	4.24108	1.4	-3.49612	175.56	48.18	48.49	-3.22294		-43	CIMG_07834	EAS29088	protein_coding	valid	proximal	unstable	bidirectional	US
TSS-supercont3.6:1650481-1650631,+	supercont3.6	1650481	1650631	+	26.9	0.667	14.79	7.27	0.47	other		0.933052	3.42512	2.33	-4.50746	146.36	53.64	10.26	-3.22226		-607	CIMG_03569	EAS32545	protein_coding	valid	distal	stable	bidirectional	SS
TSS-supercont3.2:41197-41347,+	supercont3.2	41197	41347	+	87.6	0.814	87.59	16.36	0.47	other		2.35138	5.91326	2.33	-4.93435	825.64	132.73	0.93	-3.22204		1014	CIMG_12934	KJF60397	protein_coding	valid	distal	stable	bidirectional	SU
TSS-supercont3.4:1646176-1646326,+	supercont3.4	1646176	1646326	+	69.7	0.581	69.68	16.36	0	other		2.02554	6.14323	19.58	-2.14335	657.47	150	21.45	-3.21974		-735	CIMG_13395	KJF61049	protein_coding	valid	distal	stable	bidirectional	SS
TSS-supercont3.1:38685-38835,-	supercont3.1	38685	38835	-	89.1	0.884	89.14	21.82	0.93	otherExonBidirectional	KJF59916	1.98187	5.54549	3.73	-5.23487	838.48	162.73	1.4	-3.21926		280	CIMG_12564	KJF59916	protein_coding	valid	proximal	stable	bidirectional	SU
TSS-supercont3.1:4277380-4277530,+	supercont3.1	4277380	4277530	+	25.3	0.439	25.3	10	0	tss	EAS36232	1.25756	4.71699	85.33	1.65201	243.68	70	343.19	-3.21776		-151	CIMG_01586	EAS36232	protein_coding	valid	proximal	stable	bidirectional	SS
TSS-supercont3.1:2557786-2557936,+	supercont3.1	2557786	2557936	+	21.4	0.589	21.41	3.64	0	other		2.27195	4.48607	0	-4.60644	207.48	34.55	0	-3.21769		-8459	CIMG_02165	EAS36811	protein_coding	valid	distal	unstable	bidirectional	UU
TSS-supercont3.1:7089752-7089902,+	supercont3.1	7089752	7089902	+	16.3	0.558	16.35	10	0	other		0.657432	4.11686	0.93	-3.20033	160.38	27.27	75.07	-3.21745		-562	CIMG_00530	EAS35176	protein_coding	valid	distal	unstable	bidirectional	US
TSS-supercont3.3:1603661-1603811,+	supercont3.3	1603661	1603811	+	88.4	0.987	64.23	10.91	1.87	other		2.45336	4.50641	7.46	-3.42587	605.7	3305.53	55.02	-3.21738		-419	CIMG_15509	CIMG_15509-1	rRNA	valid	proximal	stable	bidirectional	SS
TSS-supercont3.3:1150130-1150280,+	supercont3.3	1150130	1150280	+	17.9	0.869	17.91	12.73	0.47	otherExonBidirectional	EAS29751	0.461818	3.68526	4.66	-3.24201	174.78	88.18	26.58	-3.21655		-631	CIMG_08496	EAS29750	protein_coding	valid	distal	stable	bidirectional	SS
TSS-supercont3.6:3187077-3187227,+	supercont3.6	3187077	3187227	+	118.7	0.65	118.73	36.36	4.66	tss	EAS33169	1.68022	4.40284	246.2	1.02271	1111.36	145.46	153.88	-3.21577		9	CIMG_04193	EAS33169	protein_coding	valid	proximal	stable	bidirectional	SS	263	CTAGTATGA
TSS-supercont3.3:3220801-3220951,+	supercont3.3	3220801	3220951	+	101.2	0.556	101.21	20.91	0	tssAntisense	EAS28992	2.22187	6.67539	3.73	-5.26294	947.87	230	1808.74	-3.21467		-110	CIMG_07738	EAS28992	protein_coding	valid	proximal	stable	bidirectional	SS
TSS-supercont3.4:559892-560042,+	supercont3.4	559892	560042	+	26.1	0.725	26.47	7.27	1.87	otherExonBidirectional	KJF60983	1.7319	3.25873	3.26	-5.38901	253.8	51.82	6.53	-3.21344		-1398	CIMG_04454	EAS33430	protein_coding	valid	distal	stable	bidirectional	SS
TSS-supercont3.1:3564920-3565070,-	supercont3.1	3564920	3565070	-	35.4	0.696	29.58	5.45	4.66	other		2.24522	2.43371	22.38	-0.743737	282.61	91.82	7.46	-3.21325		-466	CIMG_01860	EAS36506	protein_coding	valid	proximal	stable	bidirectional	SS
TSS-supercont3.1:4847893-4848043,-	supercont3.1	4847893	4848043	-	43.6	0.43	42.82	12.73	0	tss	EAS36025	1.67426	5.45352	43.37	-0.614889	405.23	103.64	67.61	-3.21264		-74	CIMG_01379	EAS36025	protein_coding	valid	proximal	stable	bidirectional	SS	146	AAGGTATTC
TSS-supercont3.3:2300748-2300898,+	supercont3.3	2300748	2300898	+	30.4	0.833	30.36	17.27	1.4	tss	EAS29336	0.779449	3.70782	32.17	-0.0721074	289.62	67.27	9.79	-3.21214		5	CIMG_08082	EAS29336	protein_coding	valid	proximal	stable	bidirectional	SS	294	CAAGTATGT
TSS-supercont3.6:1654474-1654624,+	supercont3.6	1654474	1654624	+	53.7	0.287	35.81	9.09	2.8	other		1.86717	3.27603	46.16	-0.379264	339.83	71.82	39.63	-3.21088		1039	CIMG_03573	EAS32549	protein_coding	valid	distal	stable	bidirectional	SS
TSS-supercont3.6:2741089-2741239,-	supercont3.6	2741089	2741239	-	12.8	0.78	12.46	11.82	0.47	tssAntisense	EAS32986	0.0702821	3.19479	3.26	-3.81074	123.4	52.73	85.33	-3.20824		-335	CIMG_04010	EAS32986	protein_coding	valid	proximal	stable	bidirectional	SS
TSS-supercont3.1:8199609-8199759,-	supercont3.1	8199609	8199759	-	43.2	0.948	41.65	21.82	1.4	other		0.902247	4.15144	13.52	-3.96021	393.16	126.37	16.79	-3.20816		-614	CIMG_00068	EAS34714	protein_coding	valid	distal	stable	bidirectional	SS
TSS-supercont3.6:1586204-1586354,-	supercont3.6	1586204	1586354	-	72.8	0.725	72.4	11.82	0	other		2.51738	6.19771	9.79	-4.51914	676.94	142.73	89.99	-3.20731		-423	CIMG_11143	KJF61518	protein_coding	valid	proximal	stable	bidirectional	SS
TSS-supercont3.6:953458-953608,-	supercont3.6	953458	953608	-	26.9	0.3	26.86	3.64	14.92	singleExon	EAS32269	2.586	0.807355	102.12	1.51705	256.14	10593	0.47	-3.20629		191	CIMG_03293	EAS32269	protein_coding	valid	proximal	stable	bidirectional	SU
TSS-supercont3.6:1235440-1235590,+	supercont3.6	1235440	1235590	+	10.1	0.828	10.12	7.27	0	singleExon	EAS32376	0.427198	3.47508	5.13	-0.957003	101.6	39.09	19.12	-3.2058		431	CIMG_03400	EAS32376	protein_coding	valid	proximal	stable	bidirectional	SS
TSS-supercont3.4:88982-89132,-	supercont3.4	88982	89132	-	68.9	0.415	68.9	18.18	0	other		1.86569	6.12722	11.66	-4.2931	643.85	117.28	0	-3.2056		5326	CIMG_13348	EAS33251	protein_coding	valid	distal	stable	bidirectional	SU
TSS-supercont3.3:1337368-1337518,-	supercont3.3	1337368	1337518	-	14	0.87	14.4	5.45	0	other		1.25556	3.94486	1.87	-3.25873	140.91	36.36	2.33	-3.20397		3763	CIMG_12165	KJF60771	protein_coding	valid	distal	unstable	bidirectional	US
TSS-supercont3.3:2077980-2078130,-	supercont3.3	2077980	2078130	-	48.3	0.468	48.66	8.18	0.93	tss	EAS29430	2.43552	4.68541	10.72	-2.29308	456.61	113.64	347.39	-3.20396		-91	CIMG_08176	EAS29430	protein_coding	valid	proximal	stable	bidirectional	SS	177	TGCGTATTT
TSS-supercont3.3:1234441-1234591,+	supercont3.3	1234441	1234591	+	96.9	0.236	83.3	7.27	0	tssAntisense	EAS29720	3.34957	6.39746	7.46	-3.66968	775.81	120	674.26	-3.20396		-174	CIMG_08466	EAS29720	protein_coding	valid	proximal	stable	bidirectional	SS
TSS-supercont3.2:2404577-2404727,-	supercont3.2	2404577	2404727	-	8.17	0.82	8.17	0.91	0.47	other		2.26335	2.64111	10.72	0.127322	83.3	20	2.8	-3.20054		-3960	CIMG_13051	KJF60561	protein_coding	valid	distal	stable	bidirectional	SS
TSS-supercont3.4:2298656-2298806,+	supercont3.4	2298656	2298806	+	99.7	0.953	97.32	22.73	10.26	singleExon	EAS34075	2.05077	3.12628	54.56	-0.933306	901.93	8985.65	2.8	-3.19906		95	CIMG_05099	EAS34075	protein_coding	valid	proximal	stable	bidirectional	SS
TSS-supercont3.5:53625-53775,+	supercont3.5	53625	53775	+	31.9	0.434	31.92	9.09	0	other		1.70604	5.04089	3.26	-3.03306	301.29	51.82	0.93	-3.1989		-8111	CIMG_13489	EAS27270	protein_coding	valid	distal	stable	bidirectional	SU
TSS-supercont3.2:2237461-2237611,+	supercont3.2	2237461	2237611	+	260.8	0.646	263.15	50	0.93	other		2.37279	7.09661	6.99	-5.15551	2421.64	483.65	19.12	-3.19715		-683	CIMG_06293	EAS30814	protein_coding	valid	distal	stable	bidirectional	SS
TSS-supercont3.4:3809471-3809621,-	supercont3.4	3809471	3809621	-	14	0.973	7.01	0.91	0.47	other		2.06823	2.44599	1.4	-4.05637	72.4	20	12.12	-3.19591		-990	CIMG_11581	EAS34594	protein_coding	valid	distal	unstable	bidirectional	US
TSS-supercont3.2:3763556-3763706,-	supercont3.2	3763556	3763706	-	22.6	0.322	22.58	1.82	4.2	other		3.0638	2.18098	14.92	-0.866704	214.88	45.46	23.78	-3.19459		-281	CIMG_06892	EAS31413	protein_coding	valid	proximal	stable	bidirectional	SS
TSS-supercont3.1:3753146-3753296,+	supercont3.1	3753146	3753296	+	19.5	0.883	19.46	8.18	0	tssAntisense	EAS36430	1.15624	4.35473	0	-4.40871	186.07	134.55	332	-3.1927		-286	CIMG_01784	EAS36430	protein_coding	valid	proximal	unstable	bidirectional	US
TSS-supercont3.3:3644743-3644893,+	supercont3.3	3644743	3644893	+	38.5	0.802	38.54	10	0	tss	EAS28821	1.84581	5.30524	46.16	-0.49362	360.46	102.73	5.13	-3.19245		-222	CIMG_07567	EAS28821	protein_coding	valid	proximal	stable	bidirectional	SS	397	CAAGTACGA
TSS-supercont3.3:2840825-2840975,-	supercont3.3	2840825	2840975	-	51	0.94	50.99	18.18	2.8	tss	EAS29125	1.43863	3.77416	120.3	1.11792	474.13	130	132.89	-3.19202		213	CIMG_07871	EAS29125	protein_coding	valid	proximal	stable	bidirectional	SS	628	CGAGTAAGC
TSS-supercont3.2:2402356-2402506,-	supercont3.2	2402356	2402506	-	28.4	0.514	25.69	6.36	0	other		1.85852	4.73823	4.66	-2.41567	242.51	60	2.33	-3.18961		2364	CIMG_06358	EAS30879	protein_coding	valid	distal	stable	bidirectional	SS
TSS-supercont3.1:6576270-6576420,+	supercont3.1	6576270	6576420	+	24.5	0.485	21.02	4.55	0	tss	EAS35382	1.98825	4.46074	29.84	-0.255295	199.69	48.18	13.52	-3.18808		-100	CIMG_12847	EAS35382	protein_coding	valid	proximal	stable	bidirectional	SS	113	CATGTATGA
TSS-supercont3.1:2943938-2944088,+	supercont3.1	2943938	2944088	+	130.8	0.857	131.57	25.46	0.47	other		2.32487	6.49479	10.26	-3.59931	1207.12	189.1	0.93	-3.18794		666	CIMG_02096	EAS36742	protein_coding	valid	distal	stable	bidirectional	SU
TSS-supercont3.4:1322041-1322191,+	supercont3.4	1322041	1322191	+	42.4	0.342	42.43	12.73	0	other		1.66136	5.44062	4.2	-3.11302	394.72	1406.39	15327.4	-3.18772	Afu_198	447	ENSRNAG049942483	ENSRNAT049942483	snRNA	valid	proximal	stable	bidirectional	SS
TSS-supercont3.5:1383009-1383159,+	supercont3.5	1383009	1383159	+	56.4	0.425	54.89	21.82	0.47	tssAntisense	EAS27727	1.29229	5.2487	10.72	-2.48516	507.99	91.82	146.88	-3.18698		-226	CIMG_10332	EAS27727	protein_coding	valid	proximal	stable	bidirectional	SS
TSS-supercont3.2:1140686-1140836,+	supercont3.2	1140686	1140836	+	48.7	0.441	48.66	6.36	0	tss	EAS30412	2.75431	5.63401	89.53	0.832716	449.99	104.55	17.25	-3.18294		-37	CIMG_05891	EAS30412	protein_coding	valid	proximal	stable	bidirectional	SS	1307	AAGGTAGGG
TSS-supercont3.1:5684781-5684931,+	supercont3.1	5684781	5684931	+	28.8	0.72	28.81	7.27	1.4	tss	EAS35705	1.84984	3.63469	73.21	1.26074	269.37	80.91	109.11	-3.18107		-9	CIMG_01059	EAS35705	protein_coding	valid	proximal	stable	bidirectional	SS	470	CACGTTAGT
TSS-supercont3.6:776220-776370,-	supercont3.6	776220	776370	-	13.2	0.913	13.24	3.64	0	tssAntisense	EAS32200	1.61775	3.83188	2.33	-2.09636	128.07	59.09	59.69	-3.18013		-214	CIMG_03224	EAS32200	protein_coding	valid	proximal	stable	bidirectional	SS
TSS-supercont3.4:1854961-1855111,-	supercont3.4	1854961	1855111	-	171.3	0.683	171.28	18.18	6.53	tss	EAS33906	3.16708	4.51596	290.5	0.748976	1559.02	325.46	787.1	-3.17874		-32	CIMG_04930	EAS33906	protein_coding	valid	proximal	stable	bidirectional	SS	666	CAGGTACGG
TSS-supercont3.2:2993893-2994043,+	supercont3.2	2993893	2994043	+	12.5	0.55	12.46	7.27	4.2	tss	EAS31106	0.702719	1.37209	23.31	0.423171	120.67	62.73	3.26	-3.17622		-171	CIMG_06585	EAS31106	protein_coding	valid	proximal	stable	bidirectional	SS	360	ACCGTGAGA
TSS-supercont3.3:1680111-1680261,-	supercont3.3	1680111	1680261	-	35	0.991	35.03	10.91	0.47	other		1.59703	4.61531	3.73	-3.1325	324.65	40.91	9.79	-3.17605		1513	CIMG_13240	EAS29570	protein_coding	valid	distal	stable	bidirectional	SS
TSS-supercont3.4:2091330-2091480,-	supercont3.4	2091330	2091480	-	12.8	0.794	12.85	2.73	0	other		1.89264	3.79181	0	-3.79181	124.18	18.18	49.89	-3.17605		-468	CIMG_05020	EAS33996	protein_coding	valid	proximal	unstable	bidirectional	US
TSS-supercont3.4:210101-210251,+	supercont3.4	210101	210251	+	30	0.449	23.75	5.45	0.47	other		1.94006	4.07354	3.26	-3.97911	222.27	27.27	1.4	-3.17329		-6174	CIMG_04305	EAS33281	protein_coding	valid	distal	stable	bidirectional	SU
TSS-supercont3.2:4693028-4693178,+	supercont3.2	4693028	4693178	+	37.8	0.98	30.36	5.45	0	other		2.28155	4.97085	0	-5.6565	281.83	39.09	0.47	-3.17294		-9997	CIMG_07236	EAS31757	protein_coding	valid	distal	unstable	bidirectional	UU
TSS-supercont3.1:5007813-5007963,-	supercont3.1	5007813	5007963	-	7.4	0.55	7.01	1.82	0	other		1.50611	3.0018	0.93	-2.18726	71.24	10	1.4	-3.17292		2094	CIMG_01312	EAS35958	protein_coding	valid	distal	unstable	bidirectional	UU
TSS-supercont3.1:8214533-8214683,+	supercont3.1	8214533	8214683	+	68.1	0.619	68.12	10	0	other		2.6516	6.11103	66.68	-0.0625725	622.05	125.46	43.83	-3.17217		-487	CIMG_00065	EAS34711	protein_coding	valid	proximal	stable	bidirectional	SS
TSS-supercont3.5:1663572-1663722,+	supercont3.5	1663572	1663722	+	92.6	0.494	92.65	24.55	1.87	otherExonBidirectional	KJF61299	1.87396	5.02816	6.53	-3.81663	843.15	164.55	14.92	-3.17215		-283	CIMG_08975	EAS27771	protein_coding	valid	proximal	stable	bidirectional	SS
TSS-supercont3.3:687241-687391,+	supercont3.3	687241	687391	+	28	0.753	27.25	5.45	0.47	other		2.13088	4.26436	6.53	-3.10616	253.41	52.73	7.46	-3.17083		-888	CIMG_08666	EAS29920	protein_coding	valid	distal	stable	bidirectional	SS
TSS-supercont3.6:2240189-2240339,-	supercont3.6	2240189	2240339	-	29.6	0.346	22.19	7.27	0.47	tssAntisense	EAS32781	1.48754	3.97961	6.53	-2.07603	207.48	80	171.13	-3.16833		-300	CIMG_03805	EAS32781	protein_coding	valid	proximal	stable	bidirectional	SS
TSS-supercont3.2:3530696-3530846,-	supercont3.2	3530696	3530846	-	71.6	0.81	71.63	12.73	0	tssAntisense	EAS31317	2.40323	6.18249	5.6	-3.46003	651.63	140.91	62.48	-3.16763		-150	CIMG_06796	EAS31317	protein_coding	valid	proximal	stable	bidirectional	SS
TSS-supercont3.2:1562338-1562488,+	supercont3.2	1562338	1562488	+	195.4	0.777	195.8	69.09	72.74	otherExonBidirectional	EAS30573	1.48945	1.41621	462.56	1.13415	1765.33	454.56	54.56	-3.16595		2151	CIMG_06052	EAS30573	protein_coding	valid	distal	stable	bidirectional	SS
TSS-supercont3.5:2623509-2623659,-	supercont3.5	2623509	2623659	-	25.7	0.823	22.19	4.55	0	tss	EAS28135	2.06294	4.53543	10.26	-2.21781	207.09	115.46	20.05	-3.16563		-219	CIMG_13603	EAS28135	protein_coding	valid	proximal	stable	bidirectional	SS	1233	AGCGTGACC
TSS-supercont3.1:3221620-3221770,-	supercont3.1	3221620	3221770	-	8.56	0.714	7.01	2.73	0.93	other		1.10263	2.0532	8.39	-0.0835714	70.85	12.73	2.33	-3.16511		-3437	CIMG_02002	EAS36648	protein_coding	valid	distal	stable	bidirectional	SS
TSS-supercont3.2:1376749-1376899,+	supercont3.2	1376749	1376899	+	55.7	0.733	56.05	20	7.46	tss	EAS30498	1.44184	2.7535	186.52	1.68746	510.72	115.46	76.47	-3.16506		0	CIMG_05977	EAS30498	protein_coding	valid	proximal	stable	bidirectional	SS	246	ATGGTATTT
TSS-supercont3.1:7511478-7511628,-	supercont3.1	7511478	7511628	-	36.2	0.454	36.2	10.91	0	tssAntisense	EAS34994	1.64313	5.21723	22.38	-2.15545	332.05	116.37	23.31	-3.16236		-270	CIMG_00348	EAS34994	protein_coding	valid	proximal	stable	bidirectional	SS
TSS-supercont3.6:3105349-3105499,+	supercont3.6	3105349	3105499	+	19.5	0.603	10.9	2.73	0	tssAntisense	EAS33136	1.67371	3.57289	10.26	-1.86758	105.49	45.46	55.02	-3.16168		39	CIMG_04160	EAS33136	protein_coding	valid	proximal	stable	bidirectional	SS
TSS-supercont3.2:2482140-2482290,+	supercont3.2	2482140	2482290	+	45.9	0.454	45.54	7.27	0	tss	EAS30909	2.49251	5.5404	86.73	0.843826	414.96	70	63.88	-3.1599		-10	CIMG_06388	EAS30909	protein_coding	valid	proximal	stable	bidirectional	SS	171	TACGTACGT
TSS-supercont3.2:784041-784191,+	supercont3.2	784041	784191	+	119.9	0.777	119.89	21.82	1.4	singleExon	EAS30271	2.40532	5.65452	252.26	0.968113	1079.05	344.55	14.46	-3.15933		-33	CIMG_05750	EAS30271	protein_coding	valid	proximal	stable	bidirectional	SS
TSS-supercont3.3:46744-46894,+	supercont3.3	46744	46894	+	19.1	0.58	19.07	4.55	0	other		1.85448	4.32697	0.47	-4.05063	178.28	29.09	1.4	-3.1591		909	CIMG_13157	KJF60707	protein_coding	valid	distal	unstable	bidirectional	UU
TSS-supercont3.3:3420075-3420225,+	supercont3.3	3420075	3420225	+	24.5	0.824	24.52	7.27	0	tssAntisense	EAS28915	1.62567	4.67356	55.02	0.380264	226.94	51.82	361.84	-3.15895		-68	CIMG_07661	EAS28915	protein_coding	valid	proximal	stable	bidirectional	SS
TSS-supercont3.5:3237466-3237616,-	supercont3.5	3237466	3237616	-	33.9	0.895	33.87	21.82	0	other		0.611688	5.12391	13.06	-2.06912	310.25	66.37	5.6	-3.15802		-1108	CIMG_09573	EAS28369	protein_coding	valid	distal	stable	bidirectional	SS
TSS-supercont3.6:1631068-1631218,-	supercont3.6	1631068	1631218	-	12.1	0.219	11.68	0.91	0	other		2.73091	3.66448	6.99	-1.15074	112.11	40	67.61	-3.1571		-867	CIMG_13720	EAS32538	protein_coding	valid	distal	stable	bidirectional	SS
TSS-supercont3.3:368186-368336,-	supercont3.3	368186	368336	-	16	0.929	15.96	0.91	0	tssAntisense	EAS30047	3.15049	4.08406	0.47	-3.52825	150.26	15.45	143.15	-3.15682		-215	CIMG_08793	EAS30047	protein_coding	valid	proximal	unstable	bidirectional	US
TSS-supercont3.2:2965108-2965258,+	supercont3.2	2965108	2965258	+	20.2	0.718	20.24	0	0	other		4.40871	4.40871	23.78	-3.05638	188.41	39.09	8.86	-3.15666		-750	CIMG_06576	EAS31097	protein_coding	valid	distal	stable	bidirectional	SS
TSS-supercont3.5:2982076-2982226,-	supercont3.5	2982076	2982226	-	37.8	0.786	25.3	20.91	3.26	other		0.263473	2.62614	14.46	-1.35477	233.17	160	93.26	-3.15442		1345	CIMG_09478	EAS28274	protein_coding	valid	distal	stable	bidirectional	SS
TSS-supercont3.6:1596446-1596596,-	supercont3.6	1596446	1596596	-	33.5	0.66	29.2	16.36	0	other		0.798782	4.91648	0	-5.63401	267.82	80.91	33.57	-3.15402		-495	CIMG_03546	EAS32522	protein_coding	valid	proximal	unstable	bidirectional	US
TSS-supercont3.1:4616261-4616411,+	supercont3.1	4616261	4616411	+	19.1	0.648	18.68	12.73	0	tssAntisense	EAS36118	0.519399	4.29866	6.53	-3.03525	173.61	40	103.05	-3.14933		-273	CIMG_01472	EAS36118	protein_coding	valid	proximal	stable	bidirectional	SS
TSS-supercont3.5:843192-843342,-	supercont3.5	843192	843342	-	72.8	0.642	72.79	13.64	0	other		2.33351	6.20535	1.87	-4.82218	653.58	115.46	2.8	-3.14907		3385	CIMG_10140	EAS27535	protein_coding	valid	distal	unstable	bidirectional	US
TSS-supercont3.4:1983401-1983551,+	supercont3.4	1983401	1983551	+	56.4	0.674	56.44	17.27	0	tssAntisense	EAS33955	1.65258	5.84398	11.19	-2.36713	508.38	362.74	137.09	-3.14861		-306	CIMG_04979	EAS33955	protein_coding	valid	proximal	stable	bidirectional	SS
TSS-supercont3.4:3869978-3870128,-	supercont3.4	3869978	3870128	-	37.4	0.85	33.09	5.45	0.93	other		2.40198	4.14268	2.8	-4.27171	301.29	91.82	321.27	-3.14851		-390	CIMG_05641	EAS34617	protein_coding	valid	proximal	stable	bidirectional	SS
TSS-supercont3.5:1048181-1048331,+	supercont3.5	1048181	1048331	+	19.9	0.593	17.91	4.55	0	tss	KJF61275	1.76859	4.24108	27.98	0.47501	166.61	50.91	1.4	-3.14789		9	CIMG_12532	KJF61275	protein_coding	valid	proximal	stable	bidirectional	SU	894	AGGGTGAGC
TSS-supercont3.2:1610402-1610552,+	supercont3.2	1610402	1610552	+	25.3	0.449	23.36	3.64	0	tssAntisense	EAS30589	2.39232	4.60644	19.58	-2.22149	214.88	61.82	164.6	-3.14764		-2	CIMG_06068	EAS30589	protein_coding	valid	proximal	stable	bidirectional	SS
TSS-supercont3.1:5712813-5712963,+	supercont3.1	5712813	5712963	+	104.3	0.842	104.32	94.55	55.95	tssAntisense	EAS35696	0.140452	0.887012	286.77	0.810341	931.52	450.92	473.75	-3.14636		-203	CIMG_01050	EAS35696	protein_coding	valid	proximal	stable	bidirectional	SS
TSS-supercont3.1:414154-414304,+	supercont3.1	414154	414304	+	8.17	0.364	7.4	5.45	0	otherExonBidirectional	EAS27148	0.38109	3.07039	4.66	-1.71021	73.18	13.64	0.47	-3.14257		661	CIMG_12592	EAS27148	protein_coding	valid	distal	stable	bidirectional	SU
TSS-supercont3.6:3294188-3294338,+	supercont3.6	3294188	3294338	+	21.8	0.724	20.63	6.36	0	tssAntisense	EAS33210	1.55526	4.43496	1.4	-4.05637	189.96	62.73	238.27	-3.14216		-23	CIMG_04234	EAS33210	protein_coding	valid	proximal	unstable	bidirectional	US
TSS-supercont3.6:3286558-3286708,-	supercont3.6	3286558	3286708	-	28.8	0.907	28.81	7.27	0	tss	EAS33206	1.84984	4.89772	129.16	2.05329	261.59	51.82	117.51	-3.13894		-33	CIMG_04230	EAS33206	protein_coding	valid	proximal	stable	bidirectional	SS	439	AGAGTAAGC
TSS-supercont3.3:284218-284368,+	supercont3.3	284218	284368	+	35.8	0.785	35.81	7.27	0.93	tss	EAS30082	2.15414	4.25342	62.95	0.624528	323.09	50	93.26	-3.13822		-33	CIMG_08828	EAS30082	protein_coding	valid	proximal	stable	bidirectional	SS	255	AAGGTATGC
TSS-supercont3.5:3282503-3282653,-	supercont3.5	3282503	3282653	-	41.7	0.767	41.26	12.73	0	tssAntisense	EAS28385	1.62196	5.40122	34.51	-2.74739	370.97	59.09	105.38	-3.13782		41	CIMG_09589	EAS28385	protein_coding	valid	proximal	stable	bidirectional	SS
TSS-supercont3.1:7859174-7859324,+	supercont3.1	7859174	7859324	+	45.2	0.592	45.16	13.64	0	otherExonBidirectional	EAS34853	1.65673	5.52857	4.66	-4.81598	405.23	100	82.53	-3.13758		359	CIMG_00207	EAS34853	protein_coding	valid	proximal	stable	bidirectional	SS
TSS-supercont3.1:550930-551080,-	supercont3.1	550930	551080	-	123	0.283	123.4	16.36	0	other		2.84115	6.95884	1.4	-5.74898	1092.67	236.37	0.93	-3.13612		-5972	CIMG_12608	EAS37561	protein_coding	valid	distal	unstable	bidirectional	UU
TSS-supercont3.1:92668-92818,+	supercont3.1	92668	92818	+	14.4	0.725	14.4	2.73	0	other		2.04568	3.94486	0	-4.01614	134.3	18.18	1.4	-3.13516		-12621	CIMG_12570	EAS27222	protein_coding	valid	distal	unstable	bidirectional	UU
TSS-supercont3.1:8416985-8417135,+	supercont3.1	8416985	8417135	+	68.9	0.502	68.9	14.55	0	other		2.16838	6.12722	1.4	-6.1785	612.32	86.37	1.4	-3.13328		-8465	CIMG_00013	EAS34659	protein_coding	valid	distal	unstable	bidirectional	UU
TSS-supercont3.2:2299421-2299571,-	supercont3.2	2299421	2299571	-	35.8	0.817	35.81	3.64	0.93	singleExon	EAS30838	2.9879	4.25342	101.65	-2.70339	321.92	75.46	2.8	-3.13301		-99	CIMG_13047	KJF60548	protein_coding	valid	proximal	stable	bidirectional	SS
TSS-supercont3.1:8450039-8450189,+	supercont3.1	8450039	8450189	+	11.3	0.433	11.29	5.45	0	otherExonBidirectional	EAS34649	0.930114	3.61941	1.87	-2.14343	106.66	24.55	0.93	-3.13093		333	CIMG_12922	EAS34649	protein_coding	valid	proximal	unstable	bidirectional	UU
TSS-supercont3.3:3183953-3184103,+	supercont3.3	3183953	3184103	+	80.2	0.366	72.01	20	3.26	otherExonBidirectional	EAS29007	1.7977	4.09917	28.44	-3.1267	638.4	170	104.45	-3.13055		1326	CIMG_07753	EAS29007	protein_coding	valid	distal	stable	bidirectional	SS
TSS-supercont3.2:1347238-1347388,-	supercont3.2	1347238	1347388	-	17.5	0.782	17.52	2.73	0	tssAntisense	EAS30483	2.31184	4.21101	0.47	-3.68526	161.16	47.27	25.65	-3.13026		49	CIMG_05962	EAS30483	protein_coding	valid	proximal	unstable	bidirectional	US
TSS-supercont3.5:1066988-1067138,-	supercont3.5	1066988	1067138	-	38.9	0.561	38.93	6.36	0	tssAntisense	KJF61278	2.4397	5.3194	2.33	-3.62519	348.39	91.82	99.79	-3.12929		-127	CIMG_12535	KJF61278	protein_coding	valid	proximal	stable	bidirectional	SS
TSS-supercont3.6:2155581-2155731,+	supercont3.6	2155581	2155731	+	14.4	0.564	14.4	3.64	0	other		1.73073	3.94486	2.33	-2.20934	133.52	37.27	0.93	-3.12682		-796	CIMG_03771	EAS32747	protein_coding	valid	distal	stable	bidirectional	SU
TSS-supercont3.5:1751998-1752148,+	supercont3.5	1751998	1752148	+	120.3	0.946	100.43	39.09	0.47	other		1.33917	6.10852	1.4	-5.65916	883.25	141.82	66.68	-3.12397		-616	CIMG_09013	EAS27809	protein_coding	valid	distal	unstable	bidirectional	US
TSS-supercont3.3:3349841-3349991,-	supercont3.3	3349841	3349991	-	66.2	0.575	65.79	22.73	0	tss	EAS28944	1.49292	6.06156	142.22	0.93404	581.18	131.82	86.26	-3.12376		-15	CIMG_07690	EAS28944	protein_coding	valid	proximal	stable	bidirectional	SS	621	GTGGTAGGA
TSS-supercont3.5:2835561-2835711,+	supercont3.5	2835561	2835711	+	21.4	0.286	12.07	1.82	3.73	otherExonBidirectional	EAS28215	2.21249	1.46635	33.57	0.0877498	112.89	45.46	13.52	-3.12331		327	CIMG_09419	EAS28215	protein_coding	valid	proximal	stable	bidirectional	SS
TSS-supercont3.4:2563383-2563533,+	supercont3.4	2563383	2563533	+	330.9	0.598	330.49	60	0	other		2.44208	8.37282	1.4	-7.12997	2881.75	463.65	4.2	-3.12041		10843	CIMG_05176	EAS34152	protein_coding	valid	distal	unstable	bidirectional	US
TSS-supercont3.1:5389771-5389921,-	supercont3.1	5389771	5389921	-	38.1	0.4	38.15	15.45	3.26	tssAntisense	EAS35824	1.25092	3.20009	79.27	0.952445	339.44	90	64.81	-3.12032		-248	CIMG_01178	EAS35824	protein_coding	valid	proximal	stable	bidirectional	SS
TSS-supercont3.2:1750610-1750760,+	supercont3.2	1750610	1750760	+	13.6	0.361	13.62	2.73	0	tssAntisense	EAS30648	1.9707	3.86987	6.06	-1.12519	126.12	26.36	9.79	-3.12018		297	CIMG_13017	EAS30648	protein_coding	valid	proximal	stable	bidirectional	SS
TSS-supercont3.1:1428752-1428902,-	supercont3.1	1428752	1428902	-	128.1	0.163	88.75	23.64	0	tssAntisense	EAS37243	1.86491	6.48784	3.26	-5.271	779.31	128.18	3.73	-3.12006		-220	CIMG_12653	EAS37243	protein_coding	valid	proximal	stable	bidirectional	SS
TSS-supercont3.2:712488-712638,+	supercont3.2	712488	712638	+	49	0.926	49.05	15.45	0	other		1.60528	5.6453	0.93	-5.44217	434.03	100	13.06	-3.11967		2475	CIMG_12974	KJF60446	protein_coding	valid	distal	unstable	bidirectional	US
TSS-supercont3.5:2450911-2451061,+	supercont3.5	2450911	2451061	+	22.2	0.738	22.19	8.18	0	tssAntisense	EAS28067	1.33694	4.53543	2.33	-3.27078	200.47	46.36	198.64	-3.11899		-31	CIMG_09271	EAS28067	protein_coding	valid	proximal	stable	bidirectional	SS
TSS-supercont3.1:298470-298620,+	supercont3.1	298470	298620	+	27.2	0.663	26.86	20	0	other		0.407806	4.80012	0	-5.3194	240.96	222.73	0.93	-3.1185		14363	CIMG_12587	EAS27171	protein_coding	valid	distal	unstable	bidirectional	UU
TSS-supercont3.6:306845-306995,-	supercont3.6	306845	306995	-	61.1	0.715	61.12	9.09	1.87	tss	EAS32010	2.62213	4.43594	69.01	0.0763778	538.36	69.09	3.73	-3.11812		-37	CIMG_03034	EAS32010	protein_coding	valid	proximal	stable	bidirectional	SS	494	GATGTACGC
TSS-supercont3.3:287062-287212,-	supercont3.3	287062	287212	-	19.9	0.608	17.91	8.18	1.4	tssAntisense	EAS30080	1.04258	2.97804	2.33	-2.64645	163.1	41.82	330.6	-3.11735		-182	CIMG_08826	EAS30080	protein_coding	valid	proximal	stable	bidirectional	SS
TSS-supercont3.2:3867426-3867576,-	supercont3.2	3867426	3867576	-	17.9	0.56	17.91	0.91	0.47	tssAntisense	EAS31453	3.3075	3.68526	7.93	-1.37677	163.1	28.18	88.6	-3.11735		-203	CIMG_06932	EAS31453	protein_coding	valid	proximal	stable	bidirectional	SS
TSS-supercont3.2:3209452-3209602,+	supercont3.2	3209452	3209602	+	162.3	0.25	70.85	16.36	1.87	tss	EAS31195	2.04922	4.64587	237.81	0.467846	621.66	168.19	23.31	-3.11538		-35	CIMG_06674	EAS31195	protein_coding	valid	proximal	stable	bidirectional	SS	2789	TGCGTAAGA
TSS-supercont3.4:3348807-3348957,+	supercont3.4	3348807	3348957	+	24.9	0.5	21.02	6.36	0	tssAntisense	KJF61166	1.58104	4.46074	0	-4.87873	189.57	114.55	313.81	-3.11343		-142	CIMG_05442	KJF61164	protein_coding	valid	proximal	unstable	bidirectional	US
TSS-supercont3.1:2802549-2802699,-	supercont3.1	2802549	2802699	-	157.7	0.479	136.24	23.64	0	other		2.47763	7.10056	0.93	-7.39685	1186.49	131.82	13.99	-3.11314		-6638	CIMG_10877	KJF60062	protein_coding	valid	distal	unstable	bidirectional	US
TSS-supercont3.1:7884954-7885104,-	supercont3.1	7884954	7885104	-	61.1	0.827	61.12	26.36	0	other		1.18299	5.95699	3.26	-3.93661	536.41	149.09	104.45	-3.11289		-420	CIMG_00196	EAS34842	protein_coding	valid	proximal	stable	bidirectional	SS
TSS-supercont3.1:3034462-3034612,-	supercont3.1	3034462	3034612	-	15.2	0.5	15.18	1.82	0.47	other		2.52044	3.46032	6.53	-3.93835	138.97	30	23.78	-3.11283		-527	CIMG_02071	EAS36717	protein_coding	valid	distal	stable	bidirectional	SS
TSS-supercont3.1:3803154-3803304,+	supercont3.1	3803154	3803304	+	28.8	0.667	27.25	1.82	0	tss	EAS36409	3.32448	4.82018	44.3	0.530585	243.29	75.46	76.01	-3.11227		-21	CIMG_01763	EAS36409	protein_coding	valid	proximal	stable	bidirectional	SS	657	ACCGTATGC
TSS-supercont3.4:605696-605846,-	supercont3.4	605696	605846	-	32.3	0.841	31.53	7.27	0	otherExonBidirectional	EAS33448	1.97581	5.0237	2.33	-3.88712	280.27	55.46	23.78	-3.11211		-1145	CIMG_04470	EAS33446	protein_coding	valid	distal	stable	bidirectional	SS
TSS-supercont3.1:1988227-1988377,-	supercont3.1	1988227	1988377	-	33.9	0.895	33.87	9.09	10.72	singleExon	EAS37023	1.78906	1.57301	139.89	1.95177	300.13	50.91	114.24	-3.11033		81	CIMG_02377	EAS37023	protein_coding	valid	proximal	stable	bidirectional	SS
TSS-supercont3.5:1583790-1583940,+	supercont3.5	1583790	1583940	+	49	0.361	43.21	5.45	1.4	other		2.777	4.20327	1.87	-4.49776	380.7	51.82	0.47	-3.10999		-23402	CIMG_08957	KJF61288	protein_coding	valid	distal	unstable	bidirectional	UU
TSS-supercont3.1:425234-425384,+	supercont3.1	425234	425384	+	32.7	0.393	32.7	9.09	0	other		1.73982	5.07468	0.93	-4.23806	289.62	53.64	3.73	-3.10831		-2150	CIMG_12595	KJF59932	protein_coding	valid	distal	unstable	bidirectional	US
TSS-supercont3.5:1657957-1658107,+	supercont3.5	1657957	1658107	+	36.6	0.903	36.59	1.82	0	other		3.73658	5.23228	0	-5.84398	323.09	81.82	113.31	-3.10797		-394	CIMG_08973	EAS27769	protein_coding	valid	proximal	unstable	bidirectional	US
TSS-supercont3.2:1498086-1498236,-	supercont3.2	1498086	1498236	-	14.8	0.769	14.79	2.73	0	tssAntisense	EAS30546	2.08176	3.98094	0.47	-3.90493	135.08	47.27	80.2	-3.10737		-318	CIMG_06025	EAS30546	protein_coding	valid	proximal	unstable	bidirectional	US
TSS-supercont3.2:4916011-4916161,+	supercont3.2	4916011	4916161	+	28.4	0.576	25.69	0	0.93	tss	EAS31794	4.73823	3.78963	22.38	-0.369274	228.89	40	69.48	-3.10657		43	CIMG_07273	EAS31794	protein_coding	valid	proximal	stable	bidirectional	SS	118	GTGGTAGGT
TSS-supercont3.2:1077909-1078059,+	supercont3.2	1077909	1078059	+	57.2	0.695	56.05	15.45	20.98	tss	EAS30383	1.79414	1.37604	292.83	2.05561	490.09	81.82	286.3	-3.10569		32	CIMG_05862	EAS30383	protein_coding	valid	proximal	stable	bidirectional	SS	33	CCGGTGAGT
TSS-supercont3.4:3121189-3121339,+	supercont3.4	3121189	3121339	+	38.9	0.735	38.93	10	0	other		1.85997	5.3194	49.89	0.241704	342.56	52.73	2.33	-3.10502		-6150	CIMG_05359	EAS34335	protein_coding	valid	distal	stable	bidirectional	SS
TSS-supercont3.6:1906203-1906353,+	supercont3.6	1906203	1906353	+	15.2	0.937	15.18	7.27	0.93	tssAntisense	EAS32653	0.968252	3.06754	4.66	-2.5055	138.19	40.91	630.89	-3.10477		52	CIMG_03677	EAS32653	protein_coding	valid	proximal	stable	bidirectional	SS
TSS-supercont3.3:3482420-3482570,-	supercont3.3	3482420	3482570	-	26.5	0.213	26.47	9.09	0	other		1.44493	4.77979	4.66	-3.29361	235.12	103.64	40.1	-3.10359		-668	CIMG_07638	EAS28892	protein_coding	valid	distal	stable	bidirectional	SS
TSS-supercont3.5:1161977-1162127,-	supercont3.5	1161977	1162127	-	342.2	0.975	342.17	132.73	0	singleExon	ENSRNAT049942537	1.3596	8.42278	2.33	-6.70514	2945.98	50353.8	1126.56	-3.10224	Afu_455	8	ENSRNAG049942537	ENSRNAT049942537	snRNA	valid	proximal	stable	bidirectional	SS
TSS-supercont3.1:2855545-2855695,+	supercont3.1	2855545	2855695	+	38.9	0.951	36.2	8.18	3.26	other		2.01874	3.12638	6.06	-3.22494	318.42	48.18	0.47	-3.10208		-6135	CIMG_10875	KJF60064	protein_coding	valid	distal	stable	bidirectional	SU
TSS-supercont3.2:967270-967420,-	supercont3.2	967270	967420	-	61.5	0.819	61.5	14.55	0	tssAntisense	EAS30338	2.00694	5.96578	0	-6.01011	534.85	144.55	26.11	-3.0999		-283	CIMG_05817	EAS30338	protein_coding	valid	proximal	unstable	bidirectional	US
TSS-supercont3.1:829904-830054,+	supercont3.1	829904	830054	+	15.2	0.78	15.18	10.91	0	other		0.442038	4.01614	8.86	-0.714552	137.41	30	18.65	-3.09666		-817	CIMG_02820	EAS37466	protein_coding	valid	distal	stable	bidirectional	SS
TSS-supercont3.5:3340240-3340390,+	supercont3.5	3340240	3340390	+	65.4	0.536	58.39	16.36	0	other		1.77445	5.89215	29.38	-1.74483	506.44	93.64	7.93	-3.09495		-330	CIMG_05721	EAS30242	protein_coding	valid	proximal	stable	bidirectional	SS
TSS-supercont3.4:3880367-3880517,+	supercont3.4	3880367	3880517	+	19.9	0.559	19.85	10	0	tssAntisense	EAS34622	0.922544	4.38198	3.73	-2.47515	177.12	38.18	155.74	-3.09473		-132	CIMG_05646	EAS34622	protein_coding	valid	proximal	stable	bidirectional	SS
TSS-supercont3.3:3120834-3120984,+	supercont3.3	3120834	3120984	+	36.2	0.293	33.48	4.55	0	tssAntisense	EAS29031	2.6352	5.10769	1.4	-4.97995	293.51	55.46	0.47	-3.09448		-341	CIMG_13310	EAS29031	protein_coding	valid	proximal	unstable	bidirectional	UU
TSS-supercont3.1:4237102-4237252,+	supercont3.1	4237102	4237252	+	219.5	0.91	219.55	34.55	0	tss	EAS36248	2.63318	7.78496	195.84	-0.199299	1879.39	282.73	3.73	-3.09185		-49	CIMG_01602	EAS36248	protein_coding	valid	proximal	stable	bidirectional	SS	163	TTGGTAGGT
TSS-supercont3.2:4479885-4480035,-	supercont3.2	4479885	4480035	-	22.2	0.908	22.19	13.64	0.47	other		0.663587	3.97961	6.99	-1.80193	196.58	69.09	24.71	-3.09086		551	CIMG_07171	EAS31692	protein_coding	valid	distal	stable	bidirectional	SS
TSS-supercont3.1:545041-545191,+	supercont3.1	545041	545191	+	27.2	0.746	27.64	7.27	0	other		1.79207	4.83996	1.87	-3.63437	242.9	59.09	0.47	-3.09019		-11861	CIMG_12608	EAS37561	protein_coding	valid	distal	unstable	bidirectional	UU
TSS-supercont3.1:8410280-8410430,+	supercont3.1	8410280	8410430	+	45.9	0.621	45.54	3.64	0	other		3.32627	5.5404	1.4	-4.53138	395.11	73.64	0.47	-3.08936		-1760	CIMG_00013	EAS34659	protein_coding	valid	distal	unstable	bidirectional	UU
TSS-supercont3.3:3716025-3716175,+	supercont3.3	3716025	3716175	+	52.6	0.69	44.38	15.45	1.87	other		1.46397	3.98293	35.9	-0.537266	384.99	582.74	1.87	-3.08843		1361	CIMG_07537	EAS28791	protein_coding	valid	distal	stable	bidirectional	SU
TSS-supercont3.3:2079478-2079628,+	supercont3.3	2079478	2079628	+	56.8	0.678	56.83	18.18	5.6	tss	EAS29428	1.59222	3.13128	249.93	2.01416	490.48	116.37	8.86	-3.08724		-28	CIMG_08174	EAS29428	protein_coding	valid	proximal	stable	bidirectional	SS	226	CGGGTAACT
TSS-supercont3.1:6926280-6926430,-	supercont3.1	6926280	6926430	-	25.3	0.833	24.13	5.45	24.71	tss	EAS35238	1.96204	-0.0329189	146.88	2.1006	212.54	29.09	43.83	-3.08702		-80	CIMG_00592	EAS35238	protein_coding	valid	proximal	stable	bidirectional	SS
TSS-supercont3.3:3460997-3461147,-	supercont3.3	3460997	3461147	-	78.2	0.485	78.24	23.64	1.4	other		1.68523	5.04512	2.8	-4.66451	672.27	127.28	6.06	-3.08688		1025	CIMG_07644	EAS28898	protein_coding	valid	distal	stable	bidirectional	SS
TSS-supercont3.4:1739194-1739344,-	supercont3.4	1739194	1739344	-	33.9	0.74	33.09	30	12.12	other		0.13708	1.37758	66.68	-0.29003	288.45	219.1	20.05	-3.08589		-1212	CIMG_04891	EAS33867	protein_coding	valid	distal	stable	bidirectional	SS
TSS-supercont3.4:442405-442555,-	supercont3.4	442405	442555	-	109	0.585	109	31.82	0	other		1.74486	6.78136	0.47	-6.30005	932.69	210.91	56.89	-3.08544		-1057	CIMG_04404	EAS33380	protein_coding	valid	distal	unstable	bidirectional	US
TSS-supercont3.1:5384376-5384526,+	supercont3.1	5384376	5384526	+	23	0.587	22.97	5.45	0	other		1.89386	4.58316	1.4	-4.92699	202.42	83.64	569.34	-3.08516		464	CIMG_01181	EAS35827	protein_coding	valid	proximal	unstable	bidirectional	US
TSS-supercont3.1:7735815-7735965,-	supercont3.1	7735815	7735965	-	150.3	0.594	150.65	164.55	93.26	otherExonBidirectional	EAS34902	-0.126522	0.686028	120.77	-0.851836	1284.58	631.83	117.04	-3.0836		763	CIMG_00256	EAS34902	protein_coding	valid	distal	stable	bidirectional	SS
TSS-supercont3.5:594832-594982,-	supercont3.5	594832	594982	-	17.5	0.7	17.52	5.45	0	other		1.52171	4.21101	6.53	-1.73869	155.71	68.18	31.71	-3.08094		-1479	CIMG_13535	EAS27443	protein_coding	valid	distal	stable	bidirectional	SS
TSS-supercont3.1:5337156-5337306,-	supercont3.1	5337156	5337306	-	9.34	0.576	9.34	1.82	0	otherExonBidirectional	KJF60202	1.87447	3.37016	0	-3.47508	86.42	18.18	4.66	-3.07973		321	CIMG_12801	KJF60202	protein_coding	valid	proximal	unstable	bidirectional	US
TSS-supercont3.3:760580-760730,-	supercont3.3	760580	760730	-	91.9	0.713	91.87	8.18	0.47	tss	EAS29892	3.33865	5.98132	359.04	1.86689	783.21	150.91	34.97	-3.07796		38	CIMG_08638	EAS29892	protein_coding	valid	proximal	stable	bidirectional	SS	831	TCCGTAAGC
TSS-supercont3.6:1394965-1395115,-	supercont3.6	1394965	1395115	-	14	0.4	14.01	5.45	0	other		1.21855	3.90785	5.13	-1.32897	125.73	56.36	24.71	-3.07776		-847	CIMG_03461	EAS32437	protein_coding	valid	distal	stable	bidirectional	SS
TSS-supercont3.1:846854-847004,+	supercont3.1	846854	847004	+	111.3	0.618	111.33	31.82	0	tssAntisense	EAS37460	1.7751	6.8116	6.99	-3.82835	947.09	324.55	1782.16	-3.07728		-225	CIMG_02814	EAS37460	protein_coding	valid	proximal	stable	bidirectional	SS
TSS-supercont3.2:831995-832145,-	supercont3.2	831995	832145	-	49	0.307	47.88	10	0	other		2.15174	5.61117	13.99	-1.85775	411.46	110	21.45	-3.07694		-1207	CIMG_05768	EAS30289	protein_coding	valid	distal	stable	bidirectional	SS
TSS-supercont3.6:2298403-2298553,-	supercont3.6	2298403	2298553	-	37.4	0.866	37.37	10.91	0.47	tss	KJF61569	1.68781	4.70609	62.95	0.693631	322.7	90.91	29.84	-3.07661		-9	CIMG_03828	KJF61568	protein_coding	valid	proximal	stable	bidirectional	SS	395	GATGTGAGT
TSS-supercont3.6:480345-480495,-	supercont3.6	480345	480495	-	163.1	0.824	163.1	50.91	3.26	tssAntisense	EAS32082	1.66049	5.26758	52.69	-1.6255	1381.9	178.19	742.8	-3.07505		-167	CIMG_03106	EAS32082	protein_coding	valid	proximal	stable	bidirectional	SS
TSS-supercont3.3:832962-833112,-	supercont3.3	832962	833112	-	19.1	0.36	10.9	0	0	other		3.57289	3.57289	10.26	-1.28665	99.26	23.64	0	-3.07471		-13601	CIMG_13184	KJF60744	protein_coding	valid	distal	stable	bidirectional	SU
TSS-supercont3.3:2451416-2451566,+	supercont3.3	2451416	2451566	+	81.7	0.73	81.75	87.27	0	tssAntisense	EAS29281	-0.0931639	6.37069	3.26	-4.95124	696.01	222.73	530.64	-3.07435		-158	CIMG_08027	EAS29281	protein_coding	valid	proximal	stable	bidirectional	SS
TSS-supercont3.1:4078794-4078944,-	supercont3.1	4078794	4078944	-	67.3	0.705	67.34	13.64	0	other		2.22281	6.09466	2.8	-4.30205	574.56	134.55	34.97	-3.07416		-420	CIMG_01662	EAS36308	protein_coding	valid	proximal	stable	bidirectional	SS
TSS-supercont3.1:1979071-1979221,+	supercont3.1	1979071	1979221	+	118.7	0.775	88.36	27.27	0.47	other		1.66036	5.92574	6.99	-4.31151	751.29	156.37	27.04	-3.07359		-842	CIMG_02380	EAS37026	protein_coding	valid	distal	stable	bidirectional	SS
TSS-supercont3.6:3400077-3400227,-	supercont3.6	3400077	3400227	-	680.1	0.866	680.05	201.82	0	tssAntisense	EAS33238	1.74756	9.41162	2.33	-7.68759	5732.36	3191.89	13.99	-3.07355		-144	CIMG_13784	EAS33238	protein_coding	valid	proximal	stable	bidirectional	SS
TSS-supercont3.4:1692400-1692550,+	supercont3.4	1692400	1692550	+	50.2	0.781	47.49	11.82	0	tss	ENSRNAT049942496	1.91929	5.59962	4.66	-3.23147	407.17	1987.32	23.78	-3.07341		-119	CIMG_15087	CIMG_15087-1	tRNA	valid	proximal	stable	bidirectional	SS
TSS-supercont3.1:3091844-3091994,+	supercont3.1	3091844	3091994	+	20.6	0.693	20.63	7.27	0.47	other		1.38707	3.87915	67.15	-0.735907	181.01	79.09	64.35	-3.07291		-439	CIMG_02049	EAS36695	protein_coding	valid	proximal	stable	bidirectional	SS
TSS-supercont3.2:3023766-3023916,+	supercont3.2	3023766	3023916	+	37	0.929	36.98	15.45	24.71	tss	EAS31121	1.20715	0.56291	91.86	1.21758	318.03	66.37	76.01	-3.07038		137	CIMG_06600	EAS31121	protein_coding	valid	proximal	stable	bidirectional	SS	322	GATGTATGT
TSS-supercont3.4:2361148-2361298,-	supercont3.4	2361148	2361298	-	18.7	0.796	18.68	2.73	0	tssAntisense	EAS34102	2.39948	4.29866	2.33	-2.59145	164.27	33.64	120.3	-3.07002		-293	CIMG_05126	EAS34102	protein_coding	valid	proximal	stable	bidirectional	SS
TSS-supercont3.3:3624239-3624389,-	supercont3.3	3624239	3624389	-	52.9	0.934	54.11	19.09	103.98	otherExonBidirectional	EAS28830	1.45584	-0.929728	361.38	2.42326	460.5	167.28	25.18	-3.06594		2585	CIMG_07577	EAS28831	protein_coding	valid	distal	stable	bidirectional	SS
TSS-supercont3.2:4118034-4118184,-	supercont3.2	4118034	4118184	-	21.8	0.949	22.58	6.36	1.87	other		1.67979	3.03844	5.13	-2.33691	196.19	36.36	4.66	-3.06395		-1489	CIMG_13097	KJF60648	protein_coding	valid	distal	stable	bidirectional	SS
TSS-supercont3.2:152278-152428,-	supercont3.2	152278	152428	-	11.3	0.871	11.29	9.09	0	tssAntisense	KJF60405	0.284559	3.61941	4.66	-1.51534	101.6	19.09	27.51	-3.06147		283	CIMG_12946	KJF60405	protein_coding	valid	proximal	stable	bidirectional	SS
TSS-supercont3.4:2150467-2150617,-	supercont3.4	2150467	2150617	-	12.8	0.447	11.29	0.91	1.87	tss	EAS34012	2.68584	2.09836	71.81	2.13556	101.6	39.09	16.79	-3.06147		-27	CIMG_05036	EAS34012	protein_coding	valid	proximal	stable	bidirectional	SS	372	AAGGTGAAT
TSS-supercont3.1:32341-32491,+	supercont3.1	32341	32491	+	26.9	0.746	22.97	0.91	0	other		3.64959	4.58316	2.8	-3.06269	198.92	50.91	1.87	-3.06012		-727	CIMG_12562	EAS27245	protein_coding	valid	distal	stable	bidirectional	SU
TSS-supercont3.5:143073-143223,-	supercont3.5	143073	143223	-	17.1	0.632	17.13	6.36	0.47	other		1.3006	3.62449	6.06	-1.85389	149.87	36.36	5.13	-3.05686		-853	CIMG_09901	EAS27296	protein_coding	valid	distal	stable	bidirectional	SS
TSS-supercont3.6:75965-76115,+	supercont3.6	75965	76115	+	19.1	0.96	17.52	1.82	0	other		2.71532	4.21101	4.66	-2.57387	152.98	33.64	1.87	-3.05559		2829	CIMG_13654	KJF61420	protein_coding	valid	distal	stable	bidirectional	SU
TSS-supercont3.1:6711838-6711988,-	supercont3.1	6711838	6711988	-	14	0.432	13.24	5.45	9.33	other		1.14258	0.463109	18.65	0.245956	117.17	39.09	0.47	-3.05284		-442	CIMG_00687	EAS35333	protein_coding	valid	proximal	stable	bidirectional	SU
TSS-supercont3.6:2396641-2396791,+	supercont3.6	2396641	2396791	+	37.8	0.73	37.76	5.45	0	other		2.5872	5.2765	2.33	-4.69493	320.37	83.64	81.13	-3.05159		894	CIMG_13748	KJF61574	protein_coding	valid	distal	stable	bidirectional	SS
TSS-supercont3.4:2237323-2237473,-	supercont3.4	2237323	2237473	-	67.7	0.42	35.81	4.55	0	other		2.72954	5.20203	2.33	-4.50746	303.63	186.37	359.51	-3.04889		-432	CIMG_05075	EAS34051	protein_coding	valid	proximal	stable	bidirectional	SS
TSS-supercont3.1:5194126-5194276,+	supercont3.1	5194126	5194276	+	14.8	0.893	14.79	3.64	6.99	otherExonBidirectional	EAS35894	1.76681	0.982744	46.63	0.402672	129.63	37.27	3.26	-3.0484		2518	CIMG_01248	EAS35894	protein_coding	valid	distal	stable	bidirectional	SS
TSS-supercont3.1:2892765-2892915,-	supercont3.1	2892765	2892915	-	44.8	0.95	44.77	7.27	0	tssAntisense	EAS36749	2.46844	5.51633	0	-5.84398	377.59	66.37	63.88	-3.04816		-315	CIMG_02103	EAS36749	protein_coding	valid	proximal	unstable	bidirectional	US
TSS-supercont3.1:7592279-7592429,-	supercont3.1	7592279	7592429	-	64.6	0.521	64.62	9.09	0.47	tss	EAS34963	2.70121	5.48025	154.81	1.18078	541.08	2104.59	124.03	-3.0463		-11	CIMG_00317	EAS34963	protein_coding	valid	proximal	stable	bidirectional	SS	188	TATGTAAGT
TSS-supercont3.3:1089553-1089703,+	supercont3.3	1089553	1089703	+	35.4	0.698	35.42	5.45	0.47	singleExon	EAS29772	2.49736	4.63084	145.48	1.94739	299.35	64.55	0.47	-3.04384		-5	CIMG_08518	EAS29772	protein_coding	valid	proximal	stable	bidirectional	SU
TSS-supercont3.2:164628-164778,+	supercont3.2	164628	164778	+	13.6	0.473	13.24	4.55	0	tssAntisense	EAS28597	1.35939	3.83188	3.73	-2.55828	116.39	63.64	130.1	-3.04329		-177	CIMG_09801	EAS28597	protein_coding	valid	proximal	stable	bidirectional	SS
TSS-supercont3.5:2620168-2620318,+	supercont3.5	2620168	2620318	+	31.9	0.639	31.14	8.18	0	singleExon	KJF61361	1.8078	5.0063	80.67	0.673099	263.92	50.91	23.78	-3.04311		-64	CIMG_13602	KJF61361	protein_coding	valid	proximal	stable	bidirectional	SS
TSS-supercont3.5:2132574-2132724,-	supercont3.5	2132574	2132724	-	28	0.565	28.03	8.18	0.47	tssAntisense	EAS27957	1.66098	4.30366	1.4	-4.56148	238.23	60	98.85	-3.04278		-268	CIMG_09161	EAS27957	protein_coding	valid	proximal	unstable	bidirectional	US
TSS-supercont3.5:655170-655320,+	supercont3.5	655170	655320	+	10.5	0.71	10.51	0	0	tssAntisense	EAS27465	3.52482	3.52482	1.4	-2.30986	93.81	24.55	22.38	-3.04215		-220	CIMG_10070	EAS27465	protein_coding	valid	proximal	unstable	bidirectional	US
TSS-supercont3.1:8418730-8418880,-	supercont3.1	8418730	8418880	-	68.5	0.696	67.73	12.73	1.4	other		2.32361	4.83983	2.33	-6.74025	564.83	94.55	3.26	-3.04136		-6946	CIMG_12919	EAS34655	protein_coding	valid	distal	stable	bidirectional	SS
TSS-supercont3.3:3264660-3264810,+	supercont3.3	3264660	3264810	+	70.5	0.646	67.34	9.09	11.19	otherExonBidirectional	KJF60903	2.7598	2.48703	42.9	-0.947971	561.32	118.18	37.3	-3.04059		-334	CIMG_07723	EAS28977	protein_coding	valid	proximal	stable	bidirectional	SS
TSS-supercont3.2:1719438-1719588,-	supercont3.2	1719438	1719588	-	13.6	0.737	13.62	6.36	0	other		0.990166	3.86987	0.47	-4.24431	119.12	58.18	6.99	-3.03846		-543	CIMG_11675	EAS30636	protein_coding	valid	distal	unstable	bidirectional	US
TSS-supercont3.1:4005895-4006045,-	supercont3.1	4005895	4006045	-	90.3	0.655	77.85	12.73	0.47	tssAntisense	EAS36334	2.52178	5.74522	6.53	-3.67201	646.57	190	267.65	-3.03785		-308	CIMG_01688	EAS36334	protein_coding	valid	proximal	stable	bidirectional	SS
TSS-supercont3.4:2898787-2898937,+	supercont3.4	2898787	2898937	+	21.4	0.737	21.02	2.73	0	other		2.56157	4.46074	0	-5.0063	179.84	31.82	0.93	-3.03783		6823	CIMG_13449	EAS34270	protein_coding	valid	distal	unstable	bidirectional	UU
TSS-supercont3.1:4025502-4025652,-	supercont3.1	4025502	4025652	-	15.2	0.475	14.4	5.45	2.33	other		1.25556	2.20934	83.93	2.19719	125.34	24.55	16.32	-3.03631		-431	CIMG_01682	EAS36328	protein_coding	valid	proximal	stable	bidirectional	SS
TSS-supercont3.6:785966-786116,+	supercont3.6	785966	786116	+	11.3	0.758	11.29	1.82	0	other		2.12372	3.61941	0.47	-3.90493	99.65	70	32.64	-3.03379		-642	CIMG_03225	EAS32201	protein_coding	valid	distal	unstable	bidirectional	US
TSS-supercont3.3:880351-880501,+	supercont3.3	880351	880501	+	15.6	0.837	13.24	1.82	0.47	other		2.33618	3.27606	0.47	-3.68526	115.61	27.27	1.4	-3.03367		-9760	CIMG_13187	EAS29847	protein_coding	valid	distal	unstable	bidirectional	UU
TSS-supercont3.5:2564903-2565053,-	supercont3.5	2564903	2565053	-	17.9	0.667	17.91	5.45	0	other		1.55178	4.24108	0	-4.24108	153.76	44.55	136.16	-3.03281		-479	CIMG_09317	EAS28113	protein_coding	valid	proximal	unstable	bidirectional	US
TSS-supercont3.6:3412123-3412273,+	supercont3.6	3412123	3412273	+	66.6	0.983	38.54	10	0	other		1.84581	5.30524	0	-6.15117	322.31	50.91	0	-3.03153		-9898	CIMG_13785	KJF61640	protein_coding	valid	distal	unstable	bidirectional	UU
TSS-supercont3.1:4931632-4931782,-	supercont3.1	4931632	4931782	-	20.2	0.132	19.07	9.09	0	tssAntisense	EAS35990	0.992114	4.32697	5.6	-1.7885	163.1	46.36	63.42	-3.03146		-225	CIMG_01344	EAS35990	protein_coding	valid	proximal	stable	bidirectional	SS
TSS-supercont3.1:3342698-3342848,+	supercont3.1	3342698	3342848	+	25.3	0.97	14.79	0.91	10.26	singleExon	EAS36593	3.04737	0.487804	46.16	1.50899	128.07	29.09	75.07	-3.03107		3	CIMG_01947	EAS36593	protein_coding	valid	proximal	stable	bidirectional	SS
TSS-supercont3.6:394365-394515,-	supercont3.6	394365	394515	-	35.8	0.295	35.42	8.18	0	tssAntisense	EAS32048	1.98816	5.18666	14.46	-1.25156	296.23	83.64	175.79	-3.02878		-142	CIMG_03072	EAS32048	protein_coding	valid	proximal	stable	bidirectional	SS
TSS-supercont3.3:1761442-1761592,-	supercont3.3	1761442	1761592	-	57.2	0.311	26.86	0.91	0.47	other		3.86655	4.24431	9.79	-2.63834	226.16	57.27	0	-3.02744		-4578	CIMG_08287	EAS29541	protein_coding	valid	distal	stable	bidirectional	SU
TSS-supercont3.3:3701102-3701252,-	supercont3.3	3701102	3701252	-	98.5	0.584	99.26	25.46	15.85	other		1.92186	2.57293	72.74	-0.503674	816.29	179.09	42.9	-3.0271		-402	CIMG_07542	EAS28796	protein_coding	valid	proximal	stable	bidirectional	SS
TSS-supercont3.6:1550224-1550374,+	supercont3.6	1550224	1550374	+	535.2	0.831	535.24	44.55	1.87	tss	KJF61512	3.55736	7.54568	158.54	-1.81449	4362.91	19342.2	7.93	-3.02467		3	CIMG_03531	KJF61512	protein_coding	valid	proximal	stable	bidirectional	SS	267	TAGGTATGA
TSS-supercont3.1:4521802-4521952,+	supercont3.1	4521802	4521952	+	7.79	0.817	7.79	2.73	0	tssAntisense	EAS36147	1.23669	3.13586	0.47	-3.6552	70.46	24.55	87.66	-3.0232		-135	CIMG_01501	EAS36147	protein_coding	valid	proximal	unstable	bidirectional	US
TSS-supercont3.6:2230175-2230325,+	supercont3.6	2230175	2230325	+	48.3	0.722	48.27	11.82	4.2	singleExon	EAS32777	1.94231	3.24413	220.56	1.84365	399.39	124.55	0.47	-3.02262		-17	CIMG_03801	EAS32777	protein_coding	valid	proximal	stable	bidirectional	SU
TSS-supercont3.2:1816906-1817056,-	supercont3.2	1816906	1817056	-	42.4	0.696	42.43	11.82	0.47	tssAntisense	EAS30670	1.7603	4.8848	4.66	-4.42603	351.9	67.27	33.11	-3.0225		-344	CIMG_06149	EAS30670	protein_coding	valid	proximal	stable	bidirectional	SS
TSS-supercont3.2:1047019-1047169,-	supercont3.2	1047019	1047169	-	173.6	0.586	173.61	42.73	18.65	tss	EAS30373	1.99744	3.15153	219.16	0.181901	1417.32	247.28	2.8	-3.02197		218	CIMG_05852	EAS30373	protein_coding	valid	proximal	stable	bidirectional	SS	739	GGTGTCGGT
TSS-supercont3.5:1648837-1648987,+	supercont3.5	1648837	1648987	+	21.8	0.903	21.8	6.36	0.47	other		1.63126	3.95515	3.73	-2.26912	184.12	82.73	99.79	-3.02136		-393	CIMG_08969	EAS27765	protein_coding	valid	proximal	stable	bidirectional	SS
TSS-supercont3.1:5545286-5545436,+	supercont3.1	5545286	5545436	+	35.4	0.304	35.42	5.45	0	tssAntisense	EAS35767	2.49736	5.18666	8.86	-1.88507	294.68	69.09	508.26	-3.02123		-194	CIMG_01121	EAS35767	protein_coding	valid	proximal	stable	bidirectional	SS
TSS-supercont3.1:2527770-2527920,+	supercont3.1	2527770	2527920	+	126.9	0.743	130.02	24.55	16.79	tss	EAS36818	2.35839	2.88065	174.86	0.411923	1062.7	102.73	2.8	-3.02123		-23	CIMG_02172	EAS36818	protein_coding	valid	proximal	stable	bidirectional	SS	301	CAGGTTGGT
TSS-supercont3.1:996837-996987,+	supercont3.1	996837	996987	+	21	0.821	19.46	5.45	0.47	other		1.66544	3.79892	0.93	-3.68076	165.05	35.46	1.4	-3.02074		-3069	CIMG_12633	EAS37409	protein_coding	valid	distal	unstable	bidirectional	UU
TSS-supercont3.1:2912071-2912221,+	supercont3.1	2912071	2912221	+	132	0.917	131.96	16.36	0	other		2.93715	7.05485	3.26	-6.36266	1076.72	198.19	6.06	-3.01892		1873	CIMG_12716	KJF60065	protein_coding	valid	distal	stable	bidirectional	SS
TSS-supercont3.4:2956498-2956648,+	supercont3.4	2956498	2956648	+	37.4	0.636	36.98	11.82	0	other		1.56684	5.24717	0.93	-4.47901	306.74	41.82	1.87	-3.0184		-9776	CIMG_13453	EAS34282	protein_coding	valid	distal	unstable	bidirectional	UU
TSS-supercont3.1:4640340-4640490,-	supercont3.1	4640340	4640490	-	7.01	0.421	6.62	2.73	0	other		1.03062	2.92979	1.4	-2.30986	60.73	30.91	14.46	-3.01811		-665	CIMG_01462	EAS36108	protein_coding	valid	distal	unstable	bidirectional	US
TSS-supercont3.3:3925869-3926019,+	supercont3.3	3925869	3926019	+	46.3	0.844	45.93	14.55	0	other		1.5936	5.55244	0	-6.33628	379.15	72.73	3.73	-3.01799		-489	CIMG_13332	KJF60939	protein_coding	valid	proximal	unstable	bidirectional	US
TSS-supercont3.1:6668990-6669140,-	supercont3.1	6668990	6669140	-	868.5	0.86	870.4	289.1	4.2	other		1.58678	7.38868	31.24	-4.82623	7036.41	1424.58	447.17	-3.01364		-618	CIMG_00703	EAS35349	protein_coding	valid	distal	stable	bidirectional	SS
TSS-supercont3.6:3257504-3257654,-	supercont3.6	3257504	3257654	-	82.9	0.683	82.14	20.91	0	tssAntisense	EAS33195	1.92395	6.37747	0	-6.54319	670.32	187.28	104.45	-3.01339		-292	CIMG_04219	EAS33195	protein_coding	valid	proximal	unstable	bidirectional	US
TSS-supercont3.2:264090-264240,+	supercont3.2	264090	264240	+	15.2	0.932	15.96	4.55	0	other		1.61158	4.08406	0.47	-4.02734	135.85	36.36	77.87	-3.01239		-544	CIMG_09763	EAS28559	protein_coding	valid	distal	unstable	bidirectional	US
TSS-supercont3.2:2587509-2587659,+	supercont3.2	2587509	2587659	+	44	0.904	43.99	8.18	1.87	tss	EAS30952	2.29304	3.97048	66.68	0.207583	362.02	90	279.31	-3.01237		-16	CIMG_06431	EAS30952	protein_coding	valid	proximal	stable	bidirectional	SS	631	AAGGTAGGC
TSS-supercont3.6:3166865-3167015,+	supercont3.6	3166865	3167015	+	38.9	0.272	38.93	6.36	0	tssAntisense	EAS33159	2.4397	5.3194	12.59	-2.30549	321.15	80	161.34	-3.01219		-129	CIMG_04183	EAS33159	protein_coding	valid	proximal	stable	bidirectional	SS
TSS-supercont3.3:236185-236335,-	supercont3.3	236185	236335	-	10.9	0.649	10.9	0	0.93	other		3.57289	2.62429	8.86	-0.53029	94.98	12.73	5.13	-3.01177		-366	CIMG_08849	EAS30103	protein_coding	valid	proximal	stable	bidirectional	SS
TSS-supercont3.3:2341066-2341216,-	supercont3.3	2341066	2341216	-	48.3	0.698	42.43	13.64	1.87	other		1.56878	3.91957	2.33	-4.23026	349.17	110	14.46	-3.01129	tRNA	-809	ENSRNAG049942458	ENSRNAT049942458	tRNA	valid	distal	stable	bidirectional	SS
TSS-supercont3.5:3068344-3068494,+	supercont3.5	3068344	3068494	+	37.8	0.36	23.36	11.82	1.4	other		0.926118	3.34341	27.04	-0.943869	195.41	57.27	12.59	-3.01128		-317	CIMG_09510	EAS28306	protein_coding	valid	proximal	stable	bidirectional	SS
TSS-supercont3.2:4888174-4888324,-	supercont3.2	4888174	4888324	-	47.9	0.825	47.1	11.82	0.47	tssAntisense	EAS31780	1.90764	5.03215	0.93	-4.7079	384.99	117.28	133.36	-3.00445		-174	CIMG_07259	EAS31780	protein_coding	valid	proximal	unstable	bidirectional	US
TSS-supercont3.1:6096199-6096349,+	supercont3.1	6096199	6096349	+	85.6	0.302	84.86	12.73	0	tss	EAS35556	2.64465	6.42391	164.13	0.776946	687.84	121.82	419.2	-3.00411		-61	CIMG_00910	EAS35556	protein_coding	valid	proximal	stable	bidirectional	SS	917	AAGGTGTGC
TSS-supercont3.2:921500-921650,-	supercont3.2	921500	921650	-	39.7	0.808	39.71	7.27	0	tssAntisense	EAS30320	2.29942	5.34731	2.33	-4.23026	325.43	92.73	39.63	-3.00332		-349	CIMG_05799	EAS30320	protein_coding	valid	proximal	stable	bidirectional	SS
TSS-supercont3.2:5057053-5057203,+	supercont3.2	5057053	5057203	+	197	0.194	92.26	20.91	0	other		2.08967	6.54319	61.08	-2.44857	746.23	173.64	20.52	-3.00222		-891	CIMG_07333	EAS31854	protein_coding	valid	distal	stable	bidirectional	SS
TSS-supercont3.6:2544574-2544724,-	supercont3.6	2544574	2544724	-	13.2	0.905	9.34	4.55	3.26	tss	EAS32901	0.897677	1.27931	34.04	0.619969	81.75	21.82	338.99	-3.00052		6	CIMG_03926	EAS32902	protein_coding	valid	proximal	stable	bidirectional	SS	201	CTGGTCCCT
TSS-supercont3.3:2506961-2507111,-	supercont3.3	2506961	2507111	-	57.6	0.874	57.61	69.09	0	singleExon	ENSRNAT049942456	-0.258062	5.87307	0	-5.91097	467.9	859.11	39.17	-3.00006	tRNA	-66	ENSRNAG049942456	ENSRNAT049942456	tRNA	valid	proximal	unstable	bidirectional	US
TSS-supercont3.4:844613-844763,+	supercont3.4	844613	844763	+	26.9	0.676	26.86	7.27	2.33	other		1.75224	3.0646	12.12	-1.25716	221.88	50.91	32.17	-3		1961	CIMG_04568	EAS33544	protein_coding	valid	distal	stable	bidirectional	SS
TSS-supercont3.1:7151982-7152132,+	supercont3.1	7151982	7152132	+	26.9	0.823	27.25	8.18	5.13	tss	EAS35153	1.62168	2.20429	79.27	0.325437	225	50.91	18.19	-3		-37	CIMG_00507	EAS35153	protein_coding	valid	proximal	stable	bidirectional	SS	477	AAGGTGATC
TSS-supercont3.5:935079-935229,+	supercont3.5	935079	935229	+	33.9	0.674	33.87	10	1.87	tss	KJF61270	1.66448	3.60286	13.99	-1.23403	277.94	74.55	12.12	-2.9999		-44	CIMG_13553	KJF61270	protein_coding	valid	proximal	stable	bidirectional	SS	233	AAGGTACGG
TSS-supercont3.4:1207348-1207498,-	supercont3.4	1207348	1207498	-	68.9	0.609	68.9	13.64	0	tss	EAS33674	2.25538	6.12722	109.11	0.585094	557.43	140	720.42	-2.99801		-2	CIMG_04698	EAS33674	protein_coding	valid	proximal	stable	bidirectional	SS	2623	GGCGTGAGT
TSS-supercont3.6:976802-976952,-	supercont3.6	976802	976952	-	90.7	0.364	90.7	20	0.47	other		2.12653	5.96303	6.06	-3.77667	730.27	156.37	289.1	-2.99541		-547	CIMG_03302	EAS32278	protein_coding	valid	distal	stable	bidirectional	SS
TSS-supercont3.1:915004-915154,-	supercont3.1	915004	915154	-	87.6	0.184	63.45	23.64	0.47	tssAntisense	EAS37436	1.38718	5.45429	15.85	-3.18826	512.67	166.37	145.48	-2.99459		251	CIMG_02790	EAS37436	protein_coding	valid	proximal	stable	bidirectional	SS
TSS-supercont3.1:379980-380130,+	supercont3.1	379980	380130	+	54.9	0.676	47.88	4.55	0	other		3.13868	5.61117	0	-6.34323	388.1	62.73	2.33	-2.99282		-5463	CIMG_12548	KJF59925	protein_coding	valid	distal	unstable	bidirectional	US
TSS-supercont3.1:4921491-4921641,+	supercont3.1	4921491	4921641	+	18.3	0.139	18.3	2.73	0	other		2.37135	4.27053	4.2	-2.31693	152.59	38.18	2.8	-2.99241		-1099	CIMG_01349	EAS35995	protein_coding	valid	distal	stable	bidirectional	SS
TSS-supercont3.4:404346-404496,+	supercont3.4	404346	404496	+	62.3	0.963	62.67	25.46	5.13	tss	EAS33365	1.2668	3.37665	206.1	1.64107	504.88	93.64	159.94	-2.99011		14	CIMG_04389	EAS33365	protein_coding	valid	proximal	stable	bidirectional	SS	59	AAGGTGTGT
TSS-supercont3.2:1038523-1038673,-	supercont3.2	1038523	1038673	-	35	0.4	34.26	4.55	1.4	other		2.66747	3.87693	2.8	-4.05768	279.11	44.55	1.87	-2.98989		-1954	CIMG_12997	KJF60475	protein_coding	valid	distal	stable	bidirectional	SU
TSS-supercont3.1:6960550-6960700,-	supercont3.1	6960550	6960700	-	62.7	0.63	62.67	34.55	0	tssAntisense	EAS35225	0.840764	5.99254	4.66	-3.63445	504.49	111.82	113.77	-2.989		-226	CIMG_00579	EAS35225	protein_coding	valid	proximal	stable	bidirectional	SS
TSS-supercont3.4:3365493-3365643,-	supercont3.4	3365493	3365643	-	160.8	0.659	160.77	38.18	0.47	tssAntisense	KJF61169	2.04575	6.78198	30.78	-2.81008	1282.64	240.01	174.86	-2.98822		-188	CIMG_11548	KJF61169	protein_coding	valid	proximal	stable	bidirectional	SS
TSS-supercont3.6:1833663-1833813,+	supercont3.6	1833663	1833813	+	222.3	0.917	221.1	67.27	0	tss	KJF61537	1.70189	7.79507	16.79	-4.42039	1760.27	456.37	1373.69	-2.98733		3	CIMG_11164	KJF61537	protein_coding	valid	proximal	stable	bidirectional	SS	171	CAAGTCCGT
TSS-supercont3.5:2159945-2160095,-	supercont3.5	2159945	2160095	-	51.8	0.328	50.99	5.45	0	tss	EAS27966	3.01086	5.70016	35.44	-0.565833	411.07	67.27	69.94	-2.98658		-38	CIMG_09170	EAS27966	protein_coding	valid	proximal	stable	bidirectional	SS	353	TTGGTGTGT
TSS-supercont3.4:2831805-2831955,-	supercont3.4	2831805	2831955	-	112.5	0.631	113.28	41.82	71.34	singleExon	EAS34245	1.41622	0.659707	265.79	1.02592	904.27	441.83	4.2	-2.98578		1062	CIMG_05269	EAS34245	protein_coding	valid	distal	stable	bidirectional	SS
TSS-supercont3.4:1285292-1285442,-	supercont3.4	1285292	1285442	-	137	0.586	137.02	30.91	0	tssAntisense	EAS33705	2.1128	7.10873	22.38	-2.60559	1092.29	229.1	1936.97	-2.98573		-187	CIMG_04729	EAS33705	protein_coding	valid	proximal	stable	bidirectional	SS
TSS-supercont3.1:2712315-2712465,-	supercont3.1	2712315	2712465	-	32.3	0.736	32.31	7.27	0	other		2.01	5.05788	0	-5.70016	262.37	61.82	3.26	-2.98306		830	CIMG_12715	EAS36775	protein_coding	valid	distal	unstable	bidirectional	US
TSS-supercont3.5:1540112-1540262,-	supercont3.5	1540112	1540262	-	23	0.566	22.58	5.45	0	other		1.87019	4.55949	1.4	-4.16457	185.29	30.91	1.4	-2.98191		-1562	CIMG_13565	EAS27747	protein_coding	valid	distal	unstable	bidirectional	UU
TSS-supercont3.5:267304-267454,+	supercont3.5	267304	267454	+	21	0.866	17.91	7.27	1.4	other		1.19319	2.97804	2.33	-3.04426	148.31	30.91	0.93	-2.98109		2644	CIMG_13515	KJF61221	protein_coding	valid	distal	stable	bidirectional	SU
TSS-supercont3.2:650215-650365,+	supercont3.2	650215	650365	+	33.1	0.302	28.81	3.64	0	tss	EAS28433	2.6836	4.89772	33.11	-0.198818	234.34	66.37	145.02	-2.98088		-133	CIMG_09637	EAS28433	protein_coding	valid	proximal	stable	bidirectional	SS	316	AGAGTAAGC
TSS-supercont3.5:1076564-1076714,+	supercont3.5	1076564	1076714	+	61.1	0.981	56.44	10.91	1.87	other		2.26988	4.32293	6.06	-3.16401	452.33	81.82	3.73	-2.98043		-1011	CIMG_10231	EAS27626	protein_coding	valid	distal	stable	bidirectional	SS
TSS-supercont3.3:819197-819347,-	supercont3.3	819197	819347	-	22.6	0.731	6.23	0	0.47	other		2.854	2.29818	0.47	-4.53546	56.05	7.27	3.26	-2.98016		4590	CIMG_08613	EAS29867	protein_coding	valid	distal	unstable	bidirectional	US
TSS-supercont3.3:2218686-2218836,-	supercont3.3	2218686	2218836	-	40.1	0.49	40.09	2.73	1.4	tss	EAS29371	3.46154	4.09768	286.77	2.72815	322.7	70	21.92	-2.9778		6	CIMG_08117	EAS29371	protein_coding	valid	proximal	stable	bidirectional	SS	285	CAGGTTTGT
TSS-supercont3.4:2114384-2114534,-	supercont3.4	2114384	2114534	-	22.6	0.791	22.58	16.36	2.33	tss	KJF61088	0.441797	2.82397	28.91	-1.77284	184.12	80.91	69.94	-2.97283		59	CIMG_13410	KJF61088	protein_coding	valid	proximal	stable	bidirectional	SS	201	GTGGTTAGT
TSS-supercont3.6:790214-790364,+	supercont3.6	790214	790364	+	47.5	0.476	42.04	12.73	7.93	tss	EAS32204	1.64835	2.26895	57.82	-0.0420584	336.72	130	9.33	-2.97208		-22	CIMG_03228	EAS32204	protein_coding	valid	proximal	stable	bidirectional	SS	206	CGGGTACGT
TSS-supercont3.2:2141049-2141199,+	supercont3.2	2141049	2141199	+	38.1	0.889	38.15	10.91	0.47	tss	EAS30782	1.71684	4.73512	29.84	-0.37267	305.96	40	13.52	-2.97097		-69	CIMG_06261	EAS30782	protein_coding	valid	proximal	stable	bidirectional	SS	667	TCGGTATGT
TSS-supercont3.6:1156572-1156722,+	supercont3.6	1156572	1156722	+	113.3	0.295	112.5	41.82	0	tssAntisense	EAS32351	1.40634	6.82655	50.83	-1.189	888.7	240.01	141.75	-2.97063		-139	CIMG_03375	EAS32351	protein_coding	valid	proximal	stable	bidirectional	SS
TSS-supercont3.1:7942271-7942421,-	supercont3.1	7942271	7942421	-	32.7	0.884	32.7	12.73	0.47	other		1.29542	4.51886	8.39	-1.89279	262.76	64.55	16.79	-2.96841		1061	CIMG_00176	EAS34822	protein_coding	valid	distal	stable	bidirectional	SS
TSS-supercont3.4:1262372-1262522,+	supercont3.4	1262372	1262522	+	63.8	0.933	63.84	13.64	4.66	tss	EAS33695	2.14697	3.51801	102.58	0.649989	506.44	113.64	3.26	-2.96828		10	CIMG_04719	EAS33695	protein_coding	valid	proximal	stable	bidirectional	SS	400	CGCGTACGT
TSS-supercont3.6:1760090-1760240,-	supercont3.6	1760090	1760240	-	122.6	0.583	122.62	39.09	0.47	tss	EAS32592	1.6246	6.39395	75.54	-1.05864	965.38	197.28	27.98	-2.96668		-62	CIMG_03616	EAS32592	protein_coding	valid	proximal	stable	bidirectional	SS	177	CAAGTATCA
TSS-supercont3.4:2887206-2887356,+	supercont3.4	2887206	2887356	+	28	0.704	28.42	4.55	0	other		2.40624	4.87873	2.8	-3.18169	228.89	39.09	2.8	-2.96607		8166	CIMG_13448	EAS34265	protein_coding	valid	distal	stable	bidirectional	SS
TSS-supercont3.1:2968101-2968251,+	supercont3.1	2968101	2968251	+	112.1	0.394	108.61	13.64	0	other		2.90439	6.77624	0.47	-6.5325	854.44	135.46	4.66	-2.96429		1130	CIMG_12720	EAS36738	protein_coding	valid	distal	unstable	bidirectional	US
TSS-supercont3.1:3235048-3235198,-	supercont3.1	3235048	3235198	-	87.2	0.952	54.5	26.36	0.93	tss	EAS36641	1.02042	4.84582	9.79	-3.30295	432.09	90	280.71	-2.96411		47	CIMG_01995	EAS36641	protein_coding	valid	proximal	stable	bidirectional	SS	320	AGAGTAAGT
TSS-supercont3.2:3118083-3118233,+	supercont3.2	3118083	3118233	+	45.5	0.358	43.21	17.27	0	tss	EAS31157	1.2749	5.4663	30.78	-0.550352	343.72	75.46	49.89	-2.96298		-35	CIMG_13070	EAS31157	protein_coding	valid	proximal	stable	bidirectional	SS	1250	CCTGTACGG
TSS-supercont3.6:1511511-1511661,+	supercont3.6	1511511	1511661	+	44.4	0.391	44.38	10	0.47	tss	EAS32490	2.04455	4.94817	341.79	2.82157	352.68	89.09	111.91	-2.96232		8	CIMG_03514	EAS32490	protein_coding	valid	proximal	stable	bidirectional	SS	388	TTGGTATAT
TSS-supercont3.6:2046313-2046463,-	supercont3.6	2046313	2046463	-	36.6	0.93	29.2	6.36	0	tss	KJF61554	2.03677	4.91648	88.6	0.641443	233.95	50	2.8	-2.95973		-89	CIMG_11185	KJF61554	protein_coding	valid	proximal	stable	bidirectional	SS	403	AAGGTGAGA
TSS-supercont3.4:2822364-2822514,+	supercont3.4	2822364	2822514	+	12.1	0.725	9.34	2.73	0	tssAntisense	EAS34241	1.47099	3.37016	0	-3.75061	79.41	21.82	76.01	-2.95914		-166	CIMG_05265	EAS34241	protein_coding	valid	proximal	unstable	bidirectional	US
TSS-supercont3.1:5538497-5538647,-	supercont3.1	5538497	5538647	-	38.5	0.368	36.59	2.73	0	other		3.3331	5.23228	1.4	-5.12774	291.17	61.82	1.4	-2.95839		-428	CIMG_01123	EAS35769	protein_coding	valid	proximal	unstable	bidirectional	UU
TSS-supercont3.4:96149-96299,-	supercont3.4	96149	96299	-	44	0.836	43.99	5.45	0	other		2.80223	5.49153	0.47	-5.8483	347.62	54.55	0.93	-2.95398		1103	CIMG_13349	EAS33253	protein_coding	valid	distal	unstable	bidirectional	UU
TSS-supercont3.1:1271295-1271445,-	supercont3.1	1271295	1271445	-	72.8	0.487	72.79	7.27	0.47	tss	EAS37305	3.15747	5.64954	104.92	0.491296	570.67	110	6.53	-2.95369		4	CIMG_02659	EAS37305	protein_coding	valid	proximal	stable	bidirectional	SS	233	ACCGTGGGA
TSS-supercont3.6:953827-953977,-	supercont3.6	953827	953977	-	31.9	0.976	31.92	13.64	0	singleExon	ENSRNAT049942552	1.16905	5.04089	48.49	-0.657816	253.8	10570.2	1.4	-2.95233	tRNA	-18	ENSRNAG049942552	ENSRNAT049942552	tRNA	valid	proximal	stable	bidirectional	SU
TSS-supercont3.2:2577402-2577552,+	supercont3.2	2577402	2577552	+	42.4	0.691	40.48	6.36	0	other		2.49464	5.37434	17.72	-2.37563	319.2	119.09	4.66	-2.94849		-418	CIMG_06426	EAS30947	protein_coding	valid	proximal	stable	bidirectional	SS
TSS-supercont3.2:4367817-4367967,+	supercont3.2	4367817	4367967	+	65	0.848	65.01	6.36	1.87	tss	EAS31646	3.16491	4.52356	150.61	1.01617	506.83	129.09	48.03	-2.94359		-14	CIMG_11906	EAS31646	protein_coding	valid	proximal	stable	bidirectional	SS	316	AACGTTCGT
TSS-supercont3.4:2279702-2279852,+	supercont3.4	2279702	2279852	+	14	0.74	14.01	6.36	0.47	tssAntisense	KJF61099	1.02815	3.35204	3.26	-1.89009	114.44	28.18	18.19	-2.94315		264	CIMG_11474	KJF61099	protein_coding	valid	proximal	stable	bidirectional	SS
TSS-supercont3.5:1330356-1330506,+	supercont3.5	1330356	1330506	+	21.8	0.492	21.02	3.64	0	singleExon	EAS27719	2.24662	4.46074	0.93	-3.68076	168.16	34.55	0.93	-2.9415		216	CIMG_13561	EAS27719	protein_coding	valid	proximal	unstable	bidirectional	UU
TSS-supercont3.6:2664283-2664433,-	supercont3.6	2664283	2664433	-	12.8	0.639	12.46	0.91	0.93	other		2.81703	2.80201	3.73	-2.02869	102.38	26.36	10.72	-2.94121		-658	CIMG_03978	KJF61586	protein_coding	valid	distal	stable	bidirectional	SS
TSS-supercont3.3:2248253-2248403,+	supercont3.3	2248253	2248403	+	20.2	0.649	17.13	10.91	0.47	other	na	0.606206	3.62449	2.8	-2.87412	138.19	45.46	23.31	-2.9406		-830	CIMG_13267	KJF60834	protein_coding	valid	distal	stable	bidirectional	SS
TSS-supercont3.5:1611405-1611555,+	supercont3.5	1611405	1611555	+	77.1	0.417	74.35	13.64	0	other		2.36369	6.23554	23.31	-1.86559	577.28	96.37	40.57	-2.94009		-415	CIMG_08958	KJF61290	protein_coding	valid	proximal	stable	bidirectional	SS
TSS-supercont3.1:5313201-5313351,+	supercont3.1	5313201	5313351	+	85.6	0.93	60.73	18.18	6.06	other		1.68637	3.12823	26.58	-3.20767	472.57	129.09	93.72	-2.93953		-1363	CIMG_01213	EAS35859	protein_coding	valid	distal	stable	bidirectional	SS
TSS-supercont3.1:273897-274047,-	supercont3.1	273897	274047	-	24.5	0.5	24.52	10	0	other		1.21412	4.67356	3.73	-2.74684	194.63	36.36	0.47	-2.93843		-938	CIMG_12584	KJF59923	protein_coding	valid	distal	stable	bidirectional	SU
TSS-supercont3.1:4648833-4648983,+	supercont3.1	4648833	4648983	+	22.2	0.585	22.19	3.64	0.47	tss	EAS36102	2.32131	3.97961	128.23	2.36246	176.73	66.37	540.9	-2.93811		-24	CIMG_01456	EAS36102	protein_coding	valid	proximal	stable	bidirectional	SS	1334	AAAGCAGGT
TSS-supercont3.4:1652502-1652652,+	supercont3.4	1652502	1652652	+	16	0.762	16.35	1.82	2.8	other		2.62117	2.19086	47.56	0.884706	131.96	46.36	26.11	-2.93798		1273	CIMG_04857	EAS33833	protein_coding	valid	distal	stable	bidirectional	SS
TSS-supercont3.4:1270362-1270512,-	supercont3.4	1270362	1270512	-	32.7	0.836	17.13	7.27	6.06	otherExonBidirectional	EAS33699	1.13242	1.36064	7.46	-3.05459	137.8	51.82	2.8	-2.93656		557	CIMG_04723	EAS33699	protein_coding	valid	distal	stable	bidirectional	SS
TSS-supercont3.3:533408-533558,-	supercont3.3	533408	533558	-	14.8	0.897	11.29	5.45	0.93	other		0.930114	2.67081	1.4	-4.20327	93.04	35.46	1.87	-2.93579		387	CIMG_08729	EAS29983	protein_coding	valid	proximal	unstable	bidirectional	UU
TSS-supercont3.1:3485948-3486098,-	supercont3.1	3485948	3486098	-	160.8	0.89	160.77	37.27	10.72	otherExonBidirectional	EAS36535	2.07966	3.7869	11.66	-3.86104	1236.31	228.19	235.01	-2.93519		1956	CIMG_01889	EAS36535	protein_coding	valid	distal	stable	bidirectional	SS
TSS-supercont3.2:4024165-4024315,-	supercont3.2	4024165	4024315	-	9.73	0.393	9.73	2.73	0.47	other		1.5244	2.86776	14.46	0.285986	80.97	28.18	27.98	-2.93345		-562	CIMG_06985	EAS31506	protein_coding	valid	distal	stable	bidirectional	SS
TSS-supercont3.3:146646-146796,-	supercont3.3	146646	146796	-	14.8	0.451	14.79	1.82	2.33	other		2.48524	2.24542	7.93	-0.891842	119.51	17.27	20.05	-2.93207		2111	CIMG_08884	EAS30138	protein_coding	valid	distal	stable	bidirectional	SS
TSS-supercont3.4:2471411-2471561,+	supercont3.4	2471411	2471561	+	25.3	0.98	25.3	4.55	0	tssAntisense	KJF61110	2.2445	4.71699	2.33	-3.80488	199.31	31.82	1.4	-2.9291		175	CIMG_13427	KJF61110	protein_coding	valid	proximal	stable	bidirectional	SU
TSS-supercont3.1:3032932-3033082,-	supercont3.1	3032932	3033082	-	36.2	0.312	31.92	13.64	4.2	other		1.16905	2.66238	83.47	0.908835	249.52	118.18	35.44	-2.92789		-388	CIMG_12721	EAS36718	protein_coding	valid	proximal	stable	bidirectional	SS
TSS-supercont3.5:1167790-1167940,-	supercont3.5	1167790	1167940	-	69.3	0.961	67.73	13.64	0	other		2.23102	6.10287	5.6	-3.4366	522.01	147.28	10.26	-2.92783		2354	CIMG_10269	EAS27664	protein_coding	valid	distal	stable	bidirectional	SS
TSS-supercont3.5:3012143-3012293,+	supercont3.5	3012143	3012293	+	166.2	0.542	166.22	26.36	0.47	tss	EAS28286	2.61161	6.82979	96.99	-0.787682	1270.18	229.1	7.46	-2.92635		-171	CIMG_09490	EAS28286	protein_coding	valid	proximal	stable	bidirectional	SS	438	TAGGTATAT
TSS-supercont3.1:4962739-4962889,-	supercont3.1	4962739	4962889	-	35	0.794	35.03	40	0	tssAntisense	EAS35977	-0.186425	5.17113	0.47	-4.69135	272.88	263.64	895.74	-2.92627		272	CIMG_01331	EAS35977	protein_coding	valid	proximal	unstable	bidirectional	US
TSS-supercont3.1:610519-610669,-	supercont3.1	610519	610669	-	27.2	0.905	27.25	10	0.47	other		1.36075	4.26436	3.26	-3.00042	213.71	26.36	2.33	-2.92607		14656	CIMG_02896	EAS37542	protein_coding	valid	distal	stable	bidirectional	SS
TSS-supercont3.1:3366042-3366192,+	supercont3.1	3366042	3366192	+	31.9	0.892	31.92	7.27	0	tssAntisense	EAS36583	1.99301	5.04089	0.47	-4.66141	249.13	71.82	105.38	-2.92564		-172	CIMG_01937	EAS36583	protein_coding	valid	proximal	unstable	bidirectional	US
TSS-supercont3.3:1783811-1783961,-	supercont3.3	1783811	1783961	-	46.3	0.769	46.32	3.64	0.47	other		3.35025	5.00856	6.06	-3.02432	358.52	78.18	0.47	-2.92555		14004	CIMG_13244	EAS29540	protein_coding	valid	distal	stable	bidirectional	SU
TSS-supercont3.3:3899686-3899836,+	supercont3.3	3899686	3899836	+	16.3	0.561	16.35	5.45	0	other		1.42756	4.11686	0.47	-4.64621	130.79	26.36	7.46	-2.92523		-2344	CIMG_13331	EAS28735	protein_coding	valid	distal	unstable	bidirectional	US
TSS-supercont3.1:6229231-6229381,-	supercont3.1	6229231	6229381	-	43.2	0.843	43.21	11.82	1.87	otherExonBidirectional	EAS35519	1.78598	3.94525	3.73	-3.40346	334.77	72.73	14.46	-2.92503		451	CIMG_00873	EAS35519	protein_coding	valid	proximal	stable	bidirectional	SS
TSS-supercont3.1:5584155-5584305,-	supercont3.1	5584155	5584305	-	45.9	0.737	45.93	13.64	0	tssAntisense	EAS35749	1.68059	5.55244	12.12	-2.84151	355.01	112.73	278.38	-2.92334		-329	CIMG_01103	EAS35749	protein_coding	valid	proximal	stable	bidirectional	SS
TSS-supercont3.5:3177341-3177491,-	supercont3.5	3177341	3177491	-	51.4	0.773	51.38	15.45	2.8	tssAntisense	EAS28348	1.67093	3.78494	40.57	-0.773698	396.27	102.73	222.42	-2.92303		-247	CIMG_09552	EAS28348	protein_coding	valid	proximal	stable	bidirectional	SS
TSS-supercont3.4:8786-8936,-	supercont3.4	8786	8936	-	51.4	0.348	51.77	10	0.47	other		2.26221	5.16583	1.4	-4.64794	398.61	72.73	1.4	-2.9208		525	CIMG_11291	KJF60950	protein_coding	valid	distal	unstable	bidirectional	UU
TSS-supercont3.1:1128589-1128739,-	supercont3.1	1128589	1128739	-	188.4	0.707	132.35	20	5.6	other		2.66676	4.33661	7.46	-5.05315	1007.04	209.1	38.7	-2.91826		-1044	CIMG_12642	EAS37368	protein_coding	valid	distal	stable	bidirectional	SS
TSS-supercont3.2:2652405-2652555,+	supercont3.2	2652405	2652555	+	37.8	0.642	37.76	11.82	0.47	tssAntisense	KJF60580	1.59617	4.72068	3.26	-4.36546	291.17	70.91	98.39	-2.91417		-192	CIMG_06454	KJF60580	protein_coding	valid	proximal	stable	bidirectional	SS
TSS-supercont3.4:2398237-2398387,-	supercont3.4	2398237	2398387	-	21.8	0.949	17.52	4.55	0.47	other		1.73852	3.6552	4.2	-2.00346	138.58	48.18	0.47	-2.91394		13302	CIMG_13424	KJF61108	protein_coding	valid	distal	stable	bidirectional	SU
TSS-supercont3.3:232722-232872,-	supercont3.3	232722	232872	-	19.5	0.933	18.3	8.18	4.2	other		1.07203	1.89202	26.58	-0.401108	144.42	38.18	0.93	-2.91355		-384	CIMG_08851	EAS30105	protein_coding	valid	proximal	stable	bidirectional	SU
TSS-supercont3.4:301807-301957,-	supercont3.4	301807	301957	-	174	0.775	173.61	30.91	1.4	tss	EAS33321	2.45206	6.18496	543.69	0.138065	1314.56	305.46	2647.6	-2.91347		-14	CIMG_04345	EAS33321	protein_coding	valid	proximal	stable	bidirectional	SS	150	CGAGTATGT
TSS-supercont3.1:4674182-4674332,-	supercont3.1	4674182	4674332	-	54.5	0.926	54.5	16.36	1.87	otherExonBidirectional	KJF60162	1.67672	4.27337	13.52	-2.71882	416.52	122.73	55.02	-2.91129		-89	CIMG_01444	EAS36090	protein_coding	valid	proximal	stable	bidirectional	SS
TSS-supercont3.3:1566359-1566509,-	supercont3.3	1566359	1566509	-	19.1	0.48	19.07	0.91	0	other		3.3934	4.32697	10.26	-1.67799	149.87	40.91	1.87	-2.91019		5595	CIMG_13231	EAS29610	protein_coding	valid	distal	stable	bidirectional	SU
TSS-supercont3.4:1384828-1384978,-	supercont3.4	1384828	1384978	-	56.1	0.933	56.05	15.45	3.73	tss	EAS33743	1.79414	3.59231	123.57	1.12666	427.81	70.91	355.78	-2.91004		-1	CIMG_04767	EAS33743	protein_coding	valid	proximal	stable	bidirectional	SS	306	ATCGTAAGT
TSS-supercont3.3:2156440-2156590,-	supercont3.3	2156440	2156590	-	8.95	0.743	9.34	4.55	0.93	other		0.897677	2.42156	19.12	-0.2526	76.69	29.09	16.79	-2.90949		-388	CIMG_08143	EAS29397	protein_coding	valid	proximal	stable	bidirectional	SS
TSS-supercont3.5:2269053-2269203,-	supercont3.5	2269053	2269203	-	14.8	0.667	14.01	0.91	0.93	otherExonBidirectional	EAS28001	2.97428	2.95925	8.39	-1.12361	111.72	14.55	1.4	-2.90875		-868	CIMG_09204	EAS28000	protein_coding	valid	distal	stable	bidirectional	SU
TSS-supercont3.5:2494765-2494915,-	supercont3.5	2494765	2494915	-	19.5	0.702	17.91	2.73	0	tssAntisense	EAS28089	2.3419	4.24108	2.33	-3.48171	140.91	53.64	253.66	-2.90775		-35	CIMG_09293	EAS28089	protein_coding	valid	proximal	stable	bidirectional	SS
TSS-supercont3.2:1038732-1038882,-	supercont3.2	1038732	1038882	-	42.4	0.689	42.04	11.82	0	other		1.74728	5.42761	4.2	-4.0778	321.92	46.36	0.47	-2.90743		-2163	CIMG_12997	KJF60475	protein_coding	valid	distal	stable	bidirectional	SU
TSS-supercont3.2:1365903-1366053,+	supercont3.2	1365903	1366053	+	86	0.254	54.11	19.09	0	other		1.45584	5.78424	81.6	-0.334588	412.23	110	6.06	-2.90656		-314	CIMG_05972	EAS30493	protein_coding	valid	proximal	stable	bidirectional	SS
TSS-supercont3.6:1128853-1129003,-	supercont3.6	1128853	1129003	-	13.6	0.667	13.62	1.82	0	tssAntisense	EAS32338	2.37418	3.86987	4.2	-3.60517	108.61	40.91	473.28	-2.90636		155	CIMG_03362	EAS32338	protein_coding	valid	proximal	stable	bidirectional	SS
TSS-supercont3.3:4239169-4239319,+	supercont3.3	4239169	4239319	+	36.6	0.698	36.59	11.82	0.47	other		1.55195	4.67646	0.93	-4.67404	280.66	69.09	50.83	-2.90553		-1472	CIMG_07421	EAS28675	protein_coding	valid	distal	unstable	bidirectional	US
TSS-supercont3.4:1271024-1271174,+	supercont3.4	1271024	1271174	+	45.5	0.692	40.87	5.45	6.06	tssAntisense	EAS33699	2.69855	2.56818	39.63	-0.750185	311.8	77.27	14.92	-2.90125		-105	CIMG_04723	EAS33699	protein_coding	valid	proximal	stable	bidirectional	SS
TSS-supercont3.5:461767-461917,+	supercont3.5	461767	461917	+	48.7	0.984	48.66	16.36	0	tss	EAS27389	1.51632	5.63401	25.65	-0.897949	369.42	102.73	26.58	-2.89901		-17	CIMG_09994	EAS27389	protein_coding	valid	proximal	stable	bidirectional	SS	382	GAGGTCTGT
TSS-supercont3.4:479460-479610,-	supercont3.4	479460	479610	-	25.7	0.769	26.08	9.09	10.26	other		1.4243	1.26602	33.57	-0.276396	200.86	45.46	20.52	-2.89806		643	CIMG_04418	EAS33394	protein_coding	valid	distal	stable	bidirectional	SS
TSS-supercont3.1:2901671-2901821,-	supercont3.1	2901671	2901821	-	42.8	0.846	42.82	7.27	0.47	tssAntisense	EAS36747	2.40563	4.8977	2.33	-4.34258	325.43	80.91	321.27	-2.89711		-156	CIMG_02101	EAS36747	protein_coding	valid	proximal	stable	bidirectional	SS
TSS-supercont3.4:1674613-1674763,+	supercont3.4	1674613	1674763	+	25.7	0.761	21.41	0.91	0	other		3.5525	4.48607	2.33	-3.5979	165.83	28.18	0.47	-2.89616		-2495	CIMG_04868	EAS33844	protein_coding	valid	distal	stable	bidirectional	SU
TSS-supercont3.5:175064-175214,-	supercont3.5	175064	175214	-	17.9	0.873	17.91	7.27	0	other		1.19319	4.24108	0.47	-3.8529	139.75	36.36	38.24	-2.89591		-467	CIMG_09909	EAS27304	protein_coding	valid	proximal	unstable	bidirectional	US
TSS-supercont3.3:1848319-1848469,+	supercont3.3	1848319	1848469	+	85.2	0.694	85.25	20.91	0.93	other		1.97693	5.48185	9.33	-3.24491	639.96	118.18	13.52	-2.89364		1884	CIMG_08269	EAS29523	protein_coding	valid	distal	stable	bidirectional	SS
TSS-supercont3.6:2449101-2449251,+	supercont3.6	2449101	2449251	+	32.7	0.747	32.7	2.73	0	other		3.1755	5.07468	2.8	-3.62644	249.13	49.09	27.04	-2.89186		1954	CIMG_11224	KJF61578	protein_coding	valid	distal	stable	bidirectional	SS
TSS-supercont3.1:1797213-1797363,-	supercont3.1	1797213	1797363	-	33.5	0.607	33.48	11.82	0	tssAntisense	EAS37091	1.42736	5.10769	6.99	-2.10949	254.58	62.73	522.25	-2.88994		-205	CIMG_02445	EAS37091	protein_coding	valid	proximal	stable	bidirectional	SS
TSS-supercont3.2:3189644-3189794,-	supercont3.2	3189644	3189794	-	113.3	0.99	106.66	38.18	5.13	other		1.45829	4.13445	51.29	-1.40434	796.44	154.55	13.99	-2.88889		-710	CIMG_06664	EAS31185	protein_coding	valid	distal	stable	bidirectional	SS
TSS-supercont3.1:6105895-6106045,+	supercont3.1	6105895	6106045	+	56.4	0.597	56.44	17.27	3.73	tssAntisense	KJF60248	1.65258	3.60214	29.38	-1.53766	423.91	145.46	139.89	-2.88703		-297	CIMG_12822	KJF60248	protein_coding	valid	proximal	stable	bidirectional	SS
TSS-supercont3.6:41190-41340,+	supercont3.6	41190	41340	+	23.7	0.426	22.19	3.64	0	other		2.32131	4.53543	1.4	-5.76631	170.5	32.73	2.33	-2.88663		930	CIMG_13650	EAS31933	protein_coding	valid	distal	unstable	bidirectional	US
TSS-supercont3.5:482565-482715,+	supercont3.5	482565	482715	+	31.5	0.845	31.14	5.45	0.47	tssAntisense	EAS27397	2.317	4.45048	4.66	-2.55708	236.67	69.09	57.35	-2.88652		-194	CIMG_10002	EAS27397	protein_coding	valid	proximal	stable	bidirectional	SS
TSS-supercont3.2:1481776-1481926,-	supercont3.2	1481776	1481926	-	30.4	0.886	30.36	6.36	0	tss	EAS30537	2.09115	4.97085	280.24	3.07777	230.84	30.91	34.04	-2.88613		-4	CIMG_06016	EAS30537	protein_coding	valid	proximal	stable	bidirectional	SS	287	CCGGTATGT
TSS-supercont3.6:723684-723834,+	supercont3.6	723684	723834	+	60.3	0.756	60.34	18.18	0	tssAntisense	EAS32181	1.67723	5.93876	18.65	-1.6423	452.33	94.55	170.66	-2.88566		-275	CIMG_03205	EAS32181	protein_coding	valid	proximal	stable	bidirectional	SS
TSS-supercont3.5:557675-557825,-	supercont3.5	557675	557825	-	265.9	0.636	265.87	55.46	0	other		2.24084	8.05999	6.53	-5.66073	1971.25	346.37	81.6	-2.88563		-583	CIMG_10032	EAS27427	protein_coding	valid	distal	stable	bidirectional	SS
TSS-supercont3.2:2858779-2858929,+	supercont3.2	2858779	2858929	+	30	0.375	20.63	7.27	0.93	tss	EAS31055	1.38707	3.48636	21.45	-0.552249	158.43	41.82	43.83	-2.88182		-72	CIMG_06534	EAS31055	protein_coding	valid	proximal	stable	bidirectional	SS	130	ACTGTGTGT
TSS-supercont3.3:2842751-2842901,-	supercont3.3	2842751	2842901	-	21	0.676	18.68	20.91	3.73	other		-0.154859	2.05682	14.46	-0.655974	144.03	153.64	45.23	-2.88155		716	CIMG_13291	EAS29123	protein_coding	valid	distal	stable	bidirectional	SS
TSS-supercont3.5:2070002-2070152,+	supercont3.5	2070002	2070152	+	11.7	0.732	11.68	10.91	1.4	other		0.0903813	2.40145	15.85	-0.00938758	92.26	39.09	13.99	-2.8787		405	CIMG_09138	EAS27934	protein_coding	valid	proximal	stable	bidirectional	SS
TSS-supercont3.4:2777843-2777993,+	supercont3.4	2777843	2777993	+	61.5	0.994	54.11	22.73	13.99	singleExon	EAS34223	1.2156	1.87831	65.28	-0.492685	404.06	42.73	142.68	-2.87775		91	CIMG_05247	EAS34223	protein_coding	valid	proximal	stable	bidirectional	SS
TSS-supercont3.4:2601983-2602133,+	supercont3.4	2601983	2602133	+	32.7	0.534	21.8	2.73	0	other		2.61179	4.51096	1.87	-4.54051	166.22	51.82	6.53	-2.87464		-6097	CIMG_13431	EAS34159	protein_coding	valid	distal	unstable	bidirectional	US
TSS-supercont3.4:1161421-1161571,-	supercont3.4	1161421	1161571	-	18.3	0.867	18.3	5.45	7.93	tss	EAS33660	1.58123	1.11187	62.48	1.22907	140.53	34.55	3.26	-2.87444		-124	CIMG_04684	EAS33660	protein_coding	valid	proximal	stable	bidirectional	SS	828	GAAGTAAGT
TSS-supercont3.6:1736019-1736169,-	supercont3.6	1736019	1736169	-	415.3	0.74	409.51	45.46	0	tss	EAS32581	3.14336	8.68127	133.36	-1.69246	3002.03	370.92	1516.84	-2.87093		-22	CIMG_03605	EAS32581	protein_coding	valid	proximal	stable	bidirectional	SS	996	TGGGTGAGT
TSS-supercont3.5:532930-533080,-	supercont3.5	532930	533080	-	66.2	0.659	66.18	14.55	0	other		2.11112	6.06996	3.73	-4.52409	490.09	100.91	18.65	-2.86988		1327	CIMG_10023	EAS27418	protein_coding	valid	distal	stable	bidirectional	SS
TSS-supercont3.5:3315896-3316046,+	supercont3.5	3315896	3316046	+	243.3	0.28	209.82	24.55	0	tssAntisense	EAS30252	3.04462	7.71987	318.48	0.295827	1538.78	212.73	2566.46	-2.86864		-229	CIMG_13625	EAS30252	protein_coding	valid	proximal	stable	bidirectional	SS
TSS-supercont3.3:3192817-3192967,+	supercont3.3	3192817	3192967	+	38.1	0.929	38.15	10	23.31	tss	EAS29004	1.83151	0.687462	155.27	1.98266	284.94	50	153.88	-2.86863		62	CIMG_07750	EAS29004	protein_coding	valid	proximal	stable	bidirectional	SS	296	GCTGTATGC
TSS-supercont3.1:3096878-3097028,-	supercont3.1	3096878	3097028	-	76.7	0.941	76.3	25.46	0.47	tssAntisense	EAS36693	1.54666	5.71658	5.13	-5.09595	563.27	82.73	377.23	-2.86785		58	CIMG_02047	EAS36693	protein_coding	valid	proximal	stable	bidirectional	SS
TSS-supercont3.6:2750197-2750347,-	supercont3.6	2750197	2750347	-	49	0.756	49.05	6.36	0	tssAntisense	EAS32990	2.76559	5.6453	0	-5.6453	364.35	97.27	227.08	-2.86784		-200	CIMG_04014	EAS32990	protein_coding	valid	proximal	unstable	bidirectional	US
TSS-supercont3.4:1034357-1034507,+	supercont3.4	1034357	1034507	+	8.95	0.6	8.95	4.55	0	other		0.842209	3.3147	0	-3.52482	71.63	20	9.79	-2.8678		-1079	CIMG_04639	EAS33615	protein_coding	valid	distal	unstable	bidirectional	US
TSS-supercont3.4:1773460-1773610,+	supercont3.4	1773460	1773610	+	85.6	0.652	85.64	22.73	1.87	tss	EAS33877	1.86832	4.91591	56.89	-0.687944	631.39	333.64	14.46	-2.86771		-9	CIMG_13400	EAS33877	protein_coding	valid	proximal	stable	bidirectional	SS	2931	TTGGTAAGT
TSS-supercont3.6:3063396-3063546,-	supercont3.6	3063396	3063546	-	105.5	0.569	105.1	29.09	0.47	tssAntisense	KJF61606	1.81807	6.17346	2.33	-5.42908	772.7	221.82	1148.47	-2.86635		-226	CIMG_11264	KJF61606	protein_coding	valid	proximal	stable	bidirectional	SS
TSS-supercont3.2:849095-849245,-	supercont3.2	849095	849245	-	96.1	0.754	95.76	33.64	0.47	tss	EAS30294	1.48197	6.04052	19.12	-2.39341	704.57	3296.44	12.12	-2.86631		-39	CIMG_05773	EAS30294	protein_coding	valid	proximal	stable	bidirectional	SS	860	AGGGTGTGT
TSS-supercont3.1:6373943-6374093,-	supercont3.1	6373943	6374093	-	105.5	0.927	102.38	23.64	0.47	tssAntisense	KJF60264	2.06888	6.136	7.46	-4.2113	752.07	136.37	247.6	-2.86483		-342	CIMG_00815	KJF60264	protein_coding	valid	proximal	stable	bidirectional	SS
TSS-supercont3.4:3467350-3467500,-	supercont3.4	3467350	3467500	-	14.4	0.472	13.62	2.73	4.2	firstExon	EAS34461	1.9707	1.49136	4.66	-1.79786	105.49	30	6.99	-2.8647		666	CIMG_05485	EAS34461	protein_coding	valid	distal	stable	bidirectional	SS
TSS-supercont3.4:984835-984985,+	supercont3.4	984835	984985	+	125.3	0.511	125.34	23.64	0	tss	EAS33596	2.35824	6.98117	368.84	1.42611	917.89	113.64	776.37	-2.86258		-11	CIMG_04620	EAS33596	protein_coding	valid	proximal	stable	bidirectional	SS	372	TACGTACAT
TSS-supercont3.4:765378-765528,+	supercont3.4	765378	765528	+	180.2	0.405	180.23	28.18	0	tssAntisense	EAS33512	2.63477	7.50168	2.33	-5.8416	1316.89	199.1	3174.97	-2.86234		194	CIMG_04536	EAS33512	protein_coding	valid	proximal	stable	bidirectional	SS
TSS-supercont3.1:2280617-2280767,+	supercont3.1	2280617	2280767	+	15.6	0.524	14.79	5.45	0	tssAntisense	EAS36907	1.29164	3.98094	6.99	-1.05231	113.67	40	61.08	-2.8604		-197	CIMG_02261	EAS36907	protein_coding	valid	proximal	stable	bidirectional	SS
TSS-supercont3.1:4170420-4170570,+	supercont3.1	4170420	4170570	+	381.5	0.455	390.44	66.37	0.93	other		2.53861	7.66405	10.72	-5.29321	2838.93	566.38	3.73	-2.85899		-555	CIMG_10785	KJF60137	protein_coding	valid	distal	stable	bidirectional	SS
TSS-supercont3.5:1799174-1799324,-	supercont3.5	1799174	1799324	-	23.4	0.797	16.74	8.18	5.6	tssAntisense	KJF61311	0.95044	1.42647	14.92	-0.885957	127.68	40	12.12	-2.85871		-329	CIMG_13569	KJF61311	protein_coding	valid	proximal	stable	bidirectional	SS
TSS-supercont3.6:191119-191269,+	supercont3.6	191119	191269	+	24.9	0.677	24.91	3.64	1.4	other		2.48131	3.4324	4.66	-2.21619	186.85	30.91	13.99	-2.858		2565	CIMG_02993	EAS31969	protein_coding	valid	distal	stable	bidirectional	SS
TSS-supercont3.2:4655658-4655808,-	supercont3.2	4655658	4655808	-	58.8	0.41	53.72	9.09	0	other		2.43914	5.774	0.93	-5.07021	395.11	69.09	3.26	-2.85576		-3240	CIMG_13125	EAS31756	protein_coding	valid	distal	unstable	bidirectional	US
TSS-supercont3.3:1189782-1189932,+	supercont3.3	1189782	1189932	+	29.6	0.935	29.58	1.82	0	tss	EAS29734	3.43882	4.93452	96.99	1.60826	220.33	79.09	16.79	-2.85554		-172	CIMG_08480	EAS29734	protein_coding	valid	proximal	stable	bidirectional	SS	1634	GAGGTTAGT
TSS-supercont3.4:127905-128055,+	supercont3.4	127905	128055	+	50.6	0.724	50.22	6.36	0	other		2.79893	5.67864	0.93	-5.43545	369.42	72.73	2.8	-2.85438		-13654	CIMG_15082	CIMG_15082-1	tRNA_pseudogene	valid	distal	unstable	bidirectional	US
TSS-supercont3.1:7267269-7267419,+	supercont3.1	7267269	7267419	+	49.4	0.932	50.99	17.27	0	other		1.50876	5.70016	4.66	-4.27543	374.86	126.37	78.34	-2.85389		1184	CIMG_00457	EAS35103	protein_coding	valid	distal	stable	bidirectional	SS
TSS-supercont3.3:3039552-3039702,+	supercont3.3	3039552	3039702	+	19.5	0.882	20.63	6.36	0	other		1.55526	4.43496	0	-5.52857	155.32	39.09	1.4	-2.8534		-13824	CIMG_13302	EAS29043	protein_coding	valid	distal	unstable	bidirectional	UU
TSS-supercont3.6:3234314-3234464,+	supercont3.6	3234314	3234464	+	19.1	0.526	19.07	4.55	0	other		1.85448	4.32697	8.86	-1.08039	144.03	41.82	5.6	-2.85324		-998	CIMG_04210	EAS33186	protein_coding	valid	distal	stable	bidirectional	SS
TSS-supercont3.2:3861353-3861503,+	supercont3.2	3861353	3861503	+	38.5	0.654	38.54	11.82	0	tssAntisense	EAS31449	1.62492	5.30524	6.99	-2.33523	284.55	117.28	383.29	-2.85236		-245	CIMG_06928	EAS31449	protein_coding	valid	proximal	stable	bidirectional	SS
TSS-supercont3.5:1303464-1303614,+	supercont3.5	1303464	1303614	+	517.3	0.869	517.73	114.55	3.26	tssAntisense	EAS27713	2.16647	6.92799	311.02	-0.74735	3744.37	456.37	3053.27	-2.85205		-181	CIMG_10318	EAS27713	protein_coding	valid	proximal	stable	bidirectional	SS
TSS-supercont3.4:1912331-1912481,-	supercont3.4	1912331	1912481	-	255.4	0.661	255.36	43.64	2.8	tss	EAS33925	2.52176	6.07603	14.46	-4.09048	1844.74	11575.7	10809.1	-2.84796		17	CIMG_04949	EAS33925	protein_coding	valid	proximal	stable	bidirectional	SS	-11	CCGGTCACC
TSS-supercont3.3:1336900-1337050,-	supercont3.3	1336900	1337050	-	12.5	0.6	12.07	3.64	0.93	other		1.49406	2.75959	19.12	-0.931348	93.04	17.27	1.4	-2.84702		3295	CIMG_12165	KJF60771	protein_coding	valid	distal	stable	bidirectional	SU
TSS-supercont3.1:1595423-1595573,+	supercont3.1	1595423	1595573	+	91.5	0.525	91.48	19.09	0	tss	EAS37180	2.20266	6.53107	67.61	-0.44284	663.7	75.46	87.2	-2.84549		-30	CIMG_02534	EAS37180	protein_coding	valid	proximal	stable	bidirectional	SS	246	AAGGTAATA
TSS-supercont3.5:3045451-3045601,-	supercont3.5	3045451	3045601	-	98.1	0.909	98.1	21.82	0	other		2.11859	6.63081	0.93	-5.68221	711.19	174.55	59.22	-2.84531		854	CIMG_09500	EAS28296	protein_coding	valid	distal	unstable	bidirectional	US
TSS-supercont3.5:1142905-1143055,+	supercont3.5	1142905	1143055	+	34.3	0.685	34.26	4.55	0.47	otherExonBidirectional	EAS27652	2.66747	4.58414	62.95	0.651561	252.25	58.18	4.2	-2.84446		423	CIMG_10257	EAS27652	protein_coding	valid	proximal	stable	bidirectional	SS
TSS-supercont3.6:1923342-1923492,+	supercont3.6	1923342	1923492	+	33.1	0.906	33.09	13.64	6.53	tss	EAS32660	1.21943	2.17863	48.49	0.489105	243.68	73.64	0.93	-2.84348		242	CIMG_03684	EAS32660	protein_coding	valid	proximal	stable	bidirectional	SU	603	ATGGTAACC
TSS-supercont3.1:6153616-6153766,-	supercont3.1	6153616	6153766	-	18.3	0.843	18.3	7.27	2.33	tssAntisense	EAS35542	1.22264	2.53501	6.99	-1.38378	137.41	19.09	47.56	-2.84228		-86	CIMG_00896	EAS35542	protein_coding	valid	proximal	stable	bidirectional	SS
TSS-supercont3.3:2589635-2589785,+	supercont3.3	2589635	2589785	+	413	0.783	413.01	80	0.93	tssAntisense	EAS29232	2.35367	7.74492	5.13	-6.18479	2961.55	397.28	354.38	-2.8391		-173	CIMG_07978	EAS29232	protein_coding	valid	proximal	stable	bidirectional	SS
TSS-supercont3.2:1894743-1894893,-	supercont3.2	1894743	1894893	-	65.8	0.618	65.79	13.64	0	tssAntisense	KJF60525	2.18972	6.06156	13.52	-2.21813	476.85	83.64	68.08	-2.83885		-224	CIMG_13024	KJF60525	protein_coding	valid	proximal	stable	bidirectional	SS
TSS-supercont3.2:4598473-4598623,-	supercont3.2	4598473	4598623	-	77.1	0.839	77.08	11.82	0	tssAntisense	EAS31744	2.60656	6.28688	1.87	-4.80825	557.04	114.55	165.53	-2.83734		-287	CIMG_07223	EAS31744	protein_coding	valid	proximal	unstable	bidirectional	US
TSS-supercont3.4:2587891-2588041,-	supercont3.4	2587891	2588041	-	32.7	0.835	32.7	5.45	0	other		2.38538	5.07468	1.4	-4.02791	239.79	37.27	0.93	-2.83695		-2824	CIMG_13430	KJF61112	protein_coding	valid	distal	unstable	bidirectional	UU
TSS-supercont3.3:2623834-2623984,+	supercont3.3	2623834	2623984	+	82.1	0.55	82.14	21.82	0	tss	EAS29219	1.86524	6.37747	31.24	-1.43266	592.86	100.91	50.83	-2.83651		7	CIMG_07965	EAS29219	protein_coding	valid	proximal	stable	bidirectional	SS	391	CGAGTACCA
TSS-supercont3.2:1929009-1929159,+	supercont3.2	1929009	1929159	+	50.6	0.87	47.1	20	41.97	tssAntisense	EAS30702	1.19565	0.162707	150.15	1.12881	342.56	95.46	78.34	-2.83645		58	CIMG_06181	EAS30702	protein_coding	valid	proximal	stable	bidirectional	SS
TSS-supercont3.2:797544-797694,+	supercont3.2	797544	797694	+	147.9	0.588	147.92	36.36	0	other		1.99497	7.21839	7.93	-4.39478	1062.31	210.91	21.45	-2.83595		-975	CIMG_05755	EAS30276	protein_coding	valid	distal	stable	bidirectional	SS
TSS-supercont3.1:5236823-5236973,-	supercont3.1	5236823	5236973	-	21.4	0.83	21.41	4.55	0	tssAntisense	EAS35881	2.01358	4.48607	0.47	-4.72068	158.82	68.18	147.35	-2.83423		-70	CIMG_01235	EAS35881	protein_coding	valid	proximal	unstable	bidirectional	US
TSS-supercont3.2:3186897-3187047,+	supercont3.2	3186897	3187047	+	49.8	0.457	49.44	12.73	0	tssAntisense	EAS31184	1.87724	5.6565	38.7	-0.389095	358.52	56.36	224.29	-2.83343		-247	CIMG_06663	EAS31184	protein_coding	valid	proximal	stable	bidirectional	SS
TSS-supercont3.4:120243-120393,+	supercont3.4	120243	120393	+	64.2	0.506	64.62	11.82	2.33	other		2.35574	4.30054	7.46	-3.04656	466.34	78.18	3.26	-2.83227		18660	CIMG_13350	EAS33255	protein_coding	valid	distal	stable	bidirectional	SS
TSS-supercont3.5:1674850-1675000,+	supercont3.5	1674850	1675000	+	58.8	0.855	58.78	20	1.87	tss	EAS27778	1.50927	4.38054	164.6	1.37902	424.3	86.37	84.86	-2.83075		-7	CIMG_08982	EAS27778	protein_coding	valid	proximal	stable	bidirectional	SS	908	GTGGTAAGT
TSS-supercont3.1:4601315-4601465,+	supercont3.1	4601315	4601465	+	48.7	0.395	49.05	8.18	0	tssAntisense	EAS36125	2.4468	5.6453	6.53	-3.02611	354.62	77.27	26.11	-2.82889		-122	CIMG_01479	EAS36125	protein_coding	valid	proximal	stable	bidirectional	SS
TSS-supercont3.1:7628849-7628999,-	supercont3.1	7628849	7628999	-	18.7	0.902	18.68	4.55	0	tssAntisense	EAS34950	1.82617	4.29866	0	-4.35473	138.58	21.82	170.2	-2.82629		-130	CIMG_00304	EAS34950	protein_coding	valid	proximal	unstable	bidirectional	US
TSS-supercont3.2:1070070-1070220,+	supercont3.2	1070070	1070220	+	19.5	0.423	19.07	1.82	0	other		2.83127	4.32697	2.33	-3.04426	141.3	41.82	105.85	-2.82582		1032	CIMG_05858	EAS30379	protein_coding	valid	distal	stable	bidirectional	SS
TSS-supercont3.2:4780254-4780404,-	supercont3.2	4780254	4780404	-	44.8	0.661	44.77	9.09	0.93	other		2.18148	4.56773	5.6	-4.11888	323.48	72.73	4.66	-2.82566		1457	CIMG_11923	KJF60680	protein_coding	valid	distal	stable	bidirectional	SS
TSS-supercont3.3:549141-549291,+	supercont3.3	549141	549291	+	139.4	0.938	140.91	51.82	6.53	other	na	1.42582	4.23618	13.99	-3.52595	1004.31	169.09	261.59	-2.82459		-479	CIMG_08724	EAS29978	protein_coding	valid	proximal	stable	bidirectional	SS
TSS-supercont3.1:618690-618840,-	supercont3.1	618690	618840	-	35	0.971	35.03	9.09	0.47	other		1.83627	4.61531	0.47	-4.94817	254.19	50.91	4.66	-2.8243		6485	CIMG_02896	EAS37542	protein_coding	valid	distal	unstable	bidirectional	US
TSS-supercont3.1:5648659-5648809,+	supercont3.1	5648659	5648809	+	194.2	0.482	194.24	59.09	6.53	otherExonBidirectional	EAS35721	1.70005	4.69645	21.45	-3.14049	1380.34	299.1	34.04	-2.82275		646	CIMG_01075	EAS35721	protein_coding	valid	distal	stable	bidirectional	SS
TSS-supercont3.5:1108347-1108497,-	supercont3.5	1108347	1108497	-	43.6	0.561	43.6	12.73	0	tssAntisense	EAS27638	1.69971	5.47897	1.4	-4.24095	314.53	130	1235.2	-2.82266		-211	CIMG_10243	EAS27638	protein_coding	valid	proximal	unstable	bidirectional	US
TSS-supercont3.4:3378958-3379108,+	supercont3.4	3378958	3379108	+	15.6	0.5	13.62	4.55	2.8	other		1.39738	1.94387	8.39	-1.48587	102.38	22.73	8.39	-2.82194		1154	CIMG_05456	EAS34432	protein_coding	valid	distal	stable	bidirectional	SS
TSS-supercont3.1:2069664-2069814,-	supercont3.1	2069664	2069814	-	31.9	0.398	31.92	4.55	1.87	tssAntisense	KJF60032	2.5684	3.51984	1.4	-3.79485	231.23	34.55	27.04	-2.81852		-196	CIMG_10920	KJF60032	protein_coding	valid	proximal	unstable	bidirectional	US
TSS-supercont3.1:2639520-2639670,-	supercont3.1	2639520	2639670	-	342.6	0.815	342.56	40	0	other		3.06687	8.42442	0.47	-7.98171	2422.02	342.73	5.6	-2.81817		12273	CIMG_02147	KJF60061	protein_coding	valid	distal	unstable	bidirectional	US
TSS-supercont3.1:6895322-6895472,-	supercont3.1	6895322	6895472	-	51.8	0.493	50.6	4.55	3.26	tss	EAS35250	3.21681	3.59845	325	2.55431	362.8	364.55	182.32	-2.8177		218	CIMG_00604	EAS35250	protein_coding	valid	proximal	stable	bidirectional	SS	428	ATGGTATAG
TSS-supercont3.5:2153126-2153276,+	supercont3.5	2153126	2153276	+	34.6	0.901	34.64	5.45	12.12	tss	EAS27963	2.46613	1.44173	211.7	2.38536	249.91	56.36	98.39	-2.8156		15	CIMG_09167	EAS27963	protein_coding	valid	proximal	stable	bidirectional	SS	154	TAGGTACGG
TSS-supercont3.2:3412668-3412818,-	supercont3.2	3412668	3412818	-	12.1	0.273	7.01	5.45	3.26	other		0.312503	0.910949	24.25	0.866397	55.28	20	6.99	-2.81275		368	CIMG_13079	EAS31274	protein_coding	valid	proximal	stable	bidirectional	SS
TSS-supercont3.4:1872939-1873089,-	supercont3.4	1872939	1873089	-	540.7	0.239	539.14	141.82	6.53	other		1.91914	6.16454	40.57	-3.77268	3791.47	943.66	20.05	-2.81173		-410	CIMG_04936	EAS33912	protein_coding	valid	proximal	stable	bidirectional	SS
TSS-supercont3.6:2779434-2779584,-	supercont3.6	2779434	2779584	-	122.2	0.374	123.01	35.46	0.47	other		1.76607	6.3985	6.06	-5.06132	869.62	179.09	8.39	-2.81159		-514	CIMG_04025	EAS33001	protein_coding	valid	distal	stable	bidirectional	SS
TSS-supercont3.6:260663-260813,+	supercont3.6	260663	260813	+	14	0.324	13.62	1.82	0	other		2.37418	3.86987	11.19	-0.476438	101.6	29.09	23.78	-2.81102		-453	CIMG_03018	EAS31994	protein_coding	valid	proximal	stable	bidirectional	SS
TSS-supercont3.1:1106273-1106423,+	supercont3.1	1106273	1106423	+	11.7	0.548	11.68	2.73	0	other		1.76531	3.66448	0	-4.0505	87.97	30	15.85	-2.81076		-1494	CIMG_11012	KJF59957	protein_coding	valid	distal	unstable	bidirectional	US
TSS-supercont3.5:1983909-1984059,-	supercont3.5	1983909	1984059	-	14.4	0.921	14.4	3.64	0	tssAntisense	EAS27903	1.73073	3.94486	6.06	-1.12519	107.05	51.82	76.01	-2.8107		-173	CIMG_09107	EAS27903	protein_coding	valid	proximal	stable	bidirectional	SS
TSS-supercont3.1:4029680-4029830,-	supercont3.1	4029680	4029830	-	16	0.86	15.18	3.64	0.93	other		1.80201	3.06754	3.73	-2.55828	112.5	19.09	5.13	-2.81041		-1559	CIMG_01680	EAS36326	protein_coding	valid	distal	stable	bidirectional	SS
TSS-supercont3.3:875540-875690,+	supercont3.3	875540	875690	+	13.2	0.514	13.24	4.55	0	other		1.35939	3.83188	3.73	-2.76446	98.87	29.09	1.87	-2.8101		-7767	CIMG_13186	EAS29850	protein_coding	valid	distal	stable	bidirectional	SU
TSS-supercont3.3:2826460-2826610,+	supercont3.3	2826460	2826610	+	93	0.392	93.04	18.18	0.93	other		2.29367	5.6066	71.34	-2.74934	658.25	174.55	29.84	-2.80948		-453	CIMG_07877	EAS29131	protein_coding	valid	proximal	stable	bidirectional	SS
TSS-supercont3.5:2921801-2921951,-	supercont3.5	2921801	2921951	-	32.7	0.376	32.7	6.36	0	tss	EAS28251	2.19497	5.07468	48.49	0.427039	235.12	90.91	27.98	-2.8087		99	CIMG_09455	EAS28251	protein_coding	valid	proximal	stable	bidirectional	SS	73	CGGGTGGGA
TSS-supercont3.6:2291951-2292101,-	supercont3.6	2291951	2292101	-	49	0.831	49.05	16.36	1.87	otherExonBidirectional	EAS32802	1.5276	4.12425	7.46	-2.92945	349.56	65.46	8.86	-2.80822		278	CIMG_03826	EAS32802	protein_coding	valid	proximal	stable	bidirectional	SS
TSS-supercont3.4:3744978-3745128,-	supercont3.4	3744978	3745128	-	44	0.339	43.6	6.36	0	tss	EAS34570	2.59927	5.47897	69.94	0.548912	311.03	78.18	382.82	-2.80657		-61	CIMG_05594	EAS34570	protein_coding	valid	proximal	stable	bidirectional	SS	603	ACTGTGAGT
TSS-supercont3.3:4267974-4268124,-	supercont3.3	4267974	4268124	-	35	0.256	27.64	9.09	0.93	other		1.50511	3.89136	0.93	-4.71901	199.31	33.64	1.87	-2.80613		-545	CIMG_13341	KJF60947	protein_coding	valid	distal	unstable	bidirectional	UU
TSS-supercont3.1:8106935-8107085,+	supercont3.1	8106935	8107085	+	97.3	0.713	82.14	22.73	31.24	tssAntisense	EAS34755	1.80883	1.36669	138.95	0.211217	580.01	70.91	369.3	-2.80495		-239	CIMG_00109	EAS34755	protein_coding	valid	proximal	stable	bidirectional	SS
TSS-supercont3.6:3292211-3292361,+	supercont3.6	3292211	3292361	+	15.6	0.854	12.07	1.82	0	other		2.21249	3.70819	0	-4.18031	90.31	46.36	61.55	-2.80451		1327	CIMG_04233	EAS33209	protein_coding	valid	distal	unstable	bidirectional	US
TSS-supercont3.2:2017821-2017971,-	supercont3.2	2017821	2017971	-	45.9	0.876	43.6	14.55	2.33	other		1.52013	3.74345	5.13	-3.31367	310.25	69.09	14.46	-2.80296		2347	CIMG_06217	EAS30738	protein_coding	valid	distal	stable	bidirectional	SS
TSS-supercont3.3:830552-830702,+	supercont3.3	830552	830702	+	19.5	0.732	19.07	3.64	0	other		2.11284	4.32697	0.47	-4.83203	138.97	20.91	1.4	-2.80201		15945	CIMG_08613	EAS29867	protein_coding	valid	distal	unstable	bidirectional	UU
TSS-supercont3.6:398585-398735,-	supercont3.6	398585	398735	-	54.9	0.768	54.89	12.73	0	tssAntisense	EAS32049	2.02526	5.80452	3.26	-3.75313	388.49	169.09	117.97	-2.80092		-360	CIMG_03073	EAS32049	protein_coding	valid	proximal	stable	bidirectional	SS
TSS-supercont3.6:1014167-1014317,-	supercont3.6	1014167	1014317	-	21	0.727	21.02	10.91	0.47	tssAntisense	EAS32294	0.886641	3.90493	0.93	-3.83118	152.2	27.27	32.64	-2.79853		-320	CIMG_03318	EAS32294	protein_coding	valid	proximal	unstable	bidirectional	US
TSS-supercont3.6:1421090-1421240,-	supercont3.6	1421090	1421240	-	61.9	0.673	61.89	11.82	1.4	tssAntisense	EAS32446	2.29443	4.71172	11.66	-2.68794	436.37	100.91	13.06	-2.79795		184	CIMG_03470	EAS32446	protein_coding	valid	proximal	stable	bidirectional	SS
TSS-supercont3.4:2019543-2019693,-	supercont3.4	2019543	2019693	-	71.2	0.271	70.85	29.09	0	tssAntisense	EAS33968	1.2557	6.16692	1.87	-4.82909	498.65	105.46	146.42	-2.79786		-167	CIMG_04992	EAS33968	protein_coding	valid	proximal	unstable	bidirectional	US
TSS-supercont3.1:673492-673642,+	supercont3.1	673492	673642	+	59.9	0.617	59.95	20	2.33	tssAntisense	EAS37531	1.53724	4.19403	64.81	-0.253651	422.74	115.46	54.09	-2.79748		-216	CIMG_02885	EAS37531	protein_coding	valid	proximal	stable	bidirectional	SS
TSS-supercont3.2:2902746-2902896,-	supercont3.2	2902746	2902896	-	18.3	0.603	18.3	6.36	19.12	tss	EAS31072	1.39082	-0.0600295	85.33	1.97105	133.13	35.46	5.6	-2.79696		-40	CIMG_06551	EAS31072	protein_coding	valid	proximal	stable	bidirectional	SS	974	GTTGTGAGT
TSS-supercont3.1:7914089-7914239,-	supercont3.1	7914089	7914239	-	50.2	0.595	49.44	4.55	0	tss	KJF60354	3.18401	5.6565	151.08	1.47469	349.17	71.82	58.29	-2.79542		-5	CIMG_00186	KJF60355	protein_coding	valid	proximal	stable	bidirectional	SS	401	CAGGTTTGT
TSS-supercont3.2:3948163-3948313,+	supercont3.2	3948163	3948313	+	18.3	0.215	18.68	3.64	0	other		2.08453	4.29866	0.47	-4.07354	135.47	23.64	2.8	-2.79378		3543	CIMG_06957	EAS31478	protein_coding	valid	distal	unstable	bidirectional	US
TSS-supercont3.6:2628922-2629072,-	supercont3.6	2628922	2629072	-	77.9	0.564	77.85	16.36	2.33	other		2.18334	4.56552	47.1	-1.08191	545.75	150	22.38	-2.7937		1033	CIMG_03962	EAS32938	protein_coding	valid	distal	stable	bidirectional	SS
TSS-supercont3.1:6161832-6161982,-	supercont3.1	6161832	6161982	-	35.8	0.781	35.81	5.45	0	other		2.51273	5.20203	0.47	-4.8454	254.19	42.73	0.93	-2.7934		6699	CIMG_12825	EAS35540	protein_coding	valid	distal	unstable	bidirectional	UU
TSS-supercont3.5:1202613-1202763,+	supercont3.5	1202613	1202763	+	53.7	0.441	50.22	11.82	0	other		1.99831	5.67864	10.26	-2.73491	353.84	93.64	25.65	-2.79239		1066	CIMG_10282	EAS27677	protein_coding	valid	distal	stable	bidirectional	SS
TSS-supercont3.3:1453314-1453464,-	supercont3.3	1453314	1453464	-	37.4	0.5	37.37	10	0.93	other		1.80248	4.31331	2.8	-4.50445	264.7	74.55	17.25	-2.79175		3620	CIMG_08387	EAS29641	protein_coding	valid	distal	stable	bidirectional	SS
TSS-supercont3.1:4631858-4632008,+	supercont3.1	4631858	4632008	+	81.7	0.602	81.75	24.55	0.47	other		1.69544	5.81487	21.92	-2.15134	571.83	159.09	32.17	-2.79128		-874	CIMG_01465	EAS36111	protein_coding	valid	distal	stable	bidirectional	SS
TSS-supercont3.1:5608219-5608369,+	supercont3.1	5608219	5608369	+	15.2	0.435	15.18	5.45	0.47	other		1.32684	3.46032	16.32	-3.57856	110.94	28.18	2.8	-2.79044		-472	CIMG_01096	EAS35742	protein_coding	valid	proximal	stable	bidirectional	SS
TSS-supercont3.4:565382-565532,-	supercont3.4	565382	565532	-	38.1	0.97	34.64	6.36	6.06	other		2.27572	2.33576	12.12	-1.61973	245.24	119.09	109.11	-2.7885		-831	CIMG_11323	KJF60984	protein_coding	valid	distal	stable	bidirectional	SS
TSS-supercont3.1:6255200-6255350,+	supercont3.1	6255200	6255350	+	62.7	0.932	63.06	16.36	10.26	tss	EAS35505	1.88366	2.50822	91.86	0.518173	441.43	120	114.24	-2.78795		103	CIMG_00859	EAS35505	protein_coding	valid	proximal	stable	bidirectional	SS	146	CAAGTCAGC
TSS-supercont3.1:2409069-2409219,+	supercont3.1	2409069	2409219	+	95.4	0.53	95.37	20.91	1.87	tss	EAS36862	2.13699	5.06946	968.49	3.23472	664.48	311.82	35.9	-2.78774		7	CIMG_02216	EAS36862	protein_coding	valid	proximal	stable	bidirectional	SS	195	GGCGTGCGT
TSS-supercont3.1:7105843-7105993,-	supercont3.1	7105843	7105993	-	22.6	0.917	21.02	24.55	2.8	tssAntisense	EAS35168	-0.214509	2.53474	22.85	-0.0534393	151.04	103.64	55.95	-2.78756		-332	CIMG_00522	EAS35168	protein_coding	valid	proximal	stable	bidirectional	SS
TSS-supercont3.1:3668232-3668382,-	supercont3.1	3668232	3668382	-	20.2	0.509	20.24	10	26.58	tss	EAS36467	0.94928	-0.376839	109.58	2.09351	145.59	44.55	1.4	-2.78693		-226	CIMG_12754	EAS36467	protein_coding	valid	proximal	stable	bidirectional	SU	498	CAGGTGAGT
TSS-supercont3.2:184516-184666,-	supercont3.2	184516	184666	-	296.6	0.778	258.86	39.09	5.6	other		2.69642	5.29912	132.89	-1.6714	1791.41	506.37	63.42	-2.78609		-388	CIMG_09796	EAS28592	protein_coding	valid	proximal	stable	bidirectional	SS
TSS-supercont3.1:4690329-4690479,-	supercont3.1	4690329	4690479	-	52.2	0.527	52.16	12.73	2.33	other		1.95301	3.99675	11.66	-3.09855	365.52	100.91	3.73	-2.78548		-1756	CIMG_01439	EAS36085	protein_coding	valid	distal	stable	bidirectional	SS
TSS-supercont3.2:4580958-4581108,+	supercont3.2	4580958	4581108	+	139.4	0.958	140.53	33.64	0.93	tssAntisense	EAS31736	2.0306	6.19636	10.72	-3.77643	974.34	183.64	344.59	-2.7848		-187	CIMG_07215	EAS31736	protein_coding	valid	proximal	stable	bidirectional	SS
TSS-supercont3.2:1542727-1542877,+	supercont3.2	1542727	1542877	+	50.6	0.379	47.88	4.55	0.47	tss	EAS30566	3.13868	5.05536	124.5	1.20787	335.55	107.28	471.42	-2.7835		-63	CIMG_06044	EAS30565	protein_coding	valid	proximal	stable	bidirectional	SS	473	TAAGTAAGT
TSS-supercont3.1:7176531-7176681,-	supercont3.1	7176531	7176681	-	44.8	0.619	43.6	17.27	5.6	tssAntisense	EAS35142	1.28757	2.75651	37.3	-1.04177	305.96	216.37	49.43	-2.78294		36	CIMG_00496	EAS35142	protein_coding	valid	proximal	stable	bidirectional	SS
TSS-supercont3.2:4225625-4225775,-	supercont3.2	4225625	4225775	-	33.9	0.261	29.58	10	1.87	otherExonBidirectional	KJF60656	1.47508	3.41347	10.72	-2.65445	209.43	29.09	3.26	-2.78268		438	CIMG_13101	KJF60656	protein_coding	valid	proximal	stable	bidirectional	SS
TSS-supercont3.4:2489120-2489270,+	supercont3.4	2489120	2489270	+	53.3	0.756	41.65	4.55	0	other		2.94199	5.41447	0.47	-5.2687	292.34	37.27	3.26	-2.78196		-6257	CIMG_05151	EAS34127	protein_coding	valid	distal	unstable	bidirectional	US
TSS-supercont3.5:1253812-1253962,+	supercont3.5	1253812	1253962	+	17.9	0.396	9.73	0.91	0.93	tss	EAS27698	2.49001	2.47498	28.44	0.444744	72.79	39.09	5.6	-2.78178		-78	CIMG_10303	EAS27698	protein_coding	valid	proximal	stable	bidirectional	SS	1453	ATTGTACGT
TSS-supercont3.2:1931471-1931621,-	supercont3.2	1931471	1931621	-	18.7	0.764	18.68	5.45	6.53	otherExonBidirectional	EAS30704	1.60936	1.38601	54.56	1.14464	134.3	25.46	7.46	-2.78136		-1425	CIMG_06182	EAS30703	protein_coding	valid	distal	stable	bidirectional	SS
TSS-supercont3.6:1766953-1767103,-	supercont3.6	1766953	1767103	-	49	0.929	49.44	18.18	0	tssAntisense	EAS32596	1.39497	5.6565	7.93	-3.49454	345.67	106.37	1117.23	-2.78092		34	CIMG_03620	EAS32596	protein_coding	valid	proximal	stable	bidirectional	SS
TSS-supercont3.1:5461027-5461177,+	supercont3.1	5461027	5461177	+	92.3	0.559	92.26	33.64	0	tssAntisense	EAS35799	1.42882	6.54319	8.39	-3.52443	639.18	151.82	624.36	-2.77915		35	CIMG_01153	EAS35799	protein_coding	valid	proximal	stable	bidirectional	SS
TSS-supercont3.5:477229-477379,-	supercont3.5	477229	477379	-	10.1	0.857	8.56	4.55	0	tss	EAS27395	0.784523	3.25701	22.85	0.140956	64.62	17.27	19.58	-2.77905		193	CIMG_10000	EAS27395	protein_coding	valid	proximal	stable	bidirectional	SS	-49	GATGTATGT
TSS-supercont3.6:2910297-2910447,-	supercont3.6	2910297	2910447	-	107.8	0.619	107.83	14.55	2.33	tss	EAS33056	2.80709	5.03041	139.42	0.367672	745.84	256.37	666.8	-2.77872		-47	CIMG_04080	EAS33056	protein_coding	valid	proximal	stable	bidirectional	SS	280	CAGGCAAGT
TSS-supercont3.1:2698185-2698335,-	supercont3.1	2698185	2698335	-	93	0.796	94.59	19.09	0	tssAntisense	EAS36782	2.25038	6.57879	5.6	-4.06896	654.75	128.18	85.8	-2.77821		-193	CIMG_02136	EAS36782	protein_coding	valid	proximal	stable	bidirectional	SS
TSS-supercont3.1:2843335-2843485,-	supercont3.1	2843335	2843485	-	93.4	0.598	93.42	13.64	0	other		2.68918	6.56102	10.72	-3.02199	645.8	90.91	6.06	-2.77616		2153	CIMG_10876	KJF60063	protein_coding	valid	distal	stable	bidirectional	SS
TSS-supercont3.1:1876900-1877050,-	supercont3.1	1876900	1877050	-	49.8	0.614	49.83	13.64	2.8	tssAntisense	CIMG_15018-1	1.79576	3.74161	10.26	-2.55148	346.84	3198.25	0	-2.77467		-213	CIMG_15018	CIMG_15018-1	tRNA	valid	proximal	stable	bidirectional	SU
TSS-supercont3.1:1941729-1941879,-	supercont3.1	1941729	1941879	-	17.5	0.935	17.52	0.91	0.47	otherExonBidirectional	KJF60023	3.27744	3.6552	1.87	-2.68996	125.73	26.36	0.47	-2.7746		1328	CIMG_10933	KJF60023	protein_coding	valid	distal	unstable	bidirectional	UU
TSS-supercont3.5:2600523-2600673,-	supercont3.5	2600523	2600673	-	37	0.844	36.98	9.09	2.33	other		1.91231	3.51165	21.45	-2.60781	258.86	93.64	23.31	-2.77442		-487	CIMG_09330	EAS28126	protein_coding	valid	proximal	stable	bidirectional	SS
TSS-supercont3.5:611431-611581,-	supercont3.5	611431	611581	-	28.4	0.735	21.02	7.27	8.39	singleExon	EAS27448	1.41286	1.22962	79.27	0.583974	149.48	48.18	47.1	-2.77269		152	CIMG_10053	EAS27448	protein_coding	valid	proximal	stable	bidirectional	SS
TSS-supercont3.6:3095773-3095923,+	supercont3.6	3095773	3095923	+	56.4	0.49	56.44	18.18	0.47	tssAntisense	EAS33133	1.58245	5.28817	1.87	-4.3711	391.21	148.19	92.33	-2.7715		-118	CIMG_04157	EAS33133	protein_coding	valid	proximal	unstable	bidirectional	US
TSS-supercont3.6:524607-524757,-	supercont3.6	524607	524757	-	93.4	0.498	92.65	24.55	0	tss	EAS32100	1.87396	6.54921	179.99	0.903427	638.01	126.37	65.75	-2.77049		-223	CIMG_03124	EAS32100	protein_coding	valid	proximal	stable	bidirectional	SS
TSS-supercont3.3:1343526-1343676,-	supercont3.3	1343526	1343676	-	37.4	0.929	37.37	19.09	4.2	other		0.933501	2.8834	11.66	-1.81677	260.81	55.46	5.6	-2.77047		-1397	CIMG_08423	EAS29677	protein_coding	valid	distal	stable	bidirectional	SS
TSS-supercont3.2:4055745-4055895,+	supercont3.2	4055745	4055895	+	262.8	0.824	255.75	67.27	34.97	other		1.91104	2.8355	79.74	-1.76013	1749.76	303.64	899.47	-2.76955		-392	CIMG_06998	EAS31519	protein_coding	valid	proximal	stable	bidirectional	SS
TSS-supercont3.3:506087-506237,+	supercont3.3	506087	506237	+	79.8	0.635	79.8	11.82	1.4	tssAntisense	KJF60722	2.65596	5.07325	35.44	-1.93346	549.65	101.82	268.12	-2.76871		-129	CIMG_12221	KJF60722	protein_coding	valid	proximal	stable	bidirectional	SS
TSS-supercont3.2:3280936-3281086,+	supercont3.2	3280936	3281086	+	59.9	0.613	59.95	14.55	2.33	singleExon	EAS31222	1.97071	4.19403	62.48	0.0134715	414.18	70	42.43	-2.76804		6	CIMG_06701	EAS31222	protein_coding	valid	proximal	stable	bidirectional	SS
TSS-supercont3.4:1233680-1233830,-	supercont3.4	1233680	1233830	-	207.9	0.248	206.31	50.91	0	tss	EAS33686	1.99771	7.69565	196.77	-0.102756	1409.93	263.64	1.87	-2.76678		-50	CIMG_04710	EAS33686	protein_coding	valid	proximal	stable	bidirectional	SU	523	AAGGTAAGC
TSS-supercont3.2:2653303-2653453,-	supercont3.2	2653303	2653453	-	64.6	0.896	31.14	16.36	6.53	tssAntisense	KJF60582	0.888603	2.09365	17.25	-2.28542	217.21	50	110.51	-2.76328		-332	CIMG_11754	KJF60582	protein_coding	valid	proximal	stable	bidirectional	SS
TSS-supercont3.5:766100-766250,+	supercont3.5	766100	766250	+	61.1	0.846	61.5	9.09	2.33	tssAntisense	EAS27507	2.63093	4.23026	4.2	-3.60517	422.74	98.18	87.2	-2.76125		-185	CIMG_10112	EAS27507	protein_coding	valid	proximal	stable	bidirectional	SS
TSS-supercont3.2:4570356-4570506,+	supercont3.2	4570356	4570506	+	74.7	0.463	74.74	27.27	0.47	tss	EAS31733	1.42178	5.68717	61.55	-0.470023	512.28	151.82	375.36	-2.76062		-15	CIMG_07212	EAS31733	protein_coding	valid	proximal	stable	bidirectional	SS	172	CTTGTGAGT
TSS-supercont3.6:3001184-3001334,-	supercont3.6	3001184	3001334	-	44.4	0.817	44.38	11.82	0	tssAntisense	EAS33092	1.82366	5.50398	13.99	-1.76168	306.35	102.73	266.25	-2.75975		-157	CIMG_04116	EAS33092	protein_coding	valid	proximal	stable	bidirectional	SS
TSS-supercont3.2:3622409-3622559,+	supercont3.2	3622409	3622559	+	28.8	0.493	23.75	9.09	0.93	other		1.2945	3.68076	8.39	-4.05363	166.61	45.46	7.93	-2.75961		-1496	CIMG_13086	KJF60634	protein_coding	valid	distal	stable	bidirectional	SS
TSS-supercont3.5:3375170-3375320,+	supercont3.5	3375170	3375320	+	55.7	0.358	30.36	11.82	1.4	other		1.29053	3.70782	14.92	-2.89671	211.37	79.09	285.37	-2.75958		7452	CIMG_05704	EAS30225	protein_coding	valid	distal	stable	bidirectional	SS
TSS-supercont3.2:711907-712057,+	supercont3.2	711907	712057	+	38.9	0.804	38.93	13.64	0	other		1.44756	5.3194	0.93	-5.06151	269.37	60.91	9.79	-2.75939		2757	CIMG_09612	EAS28408	protein_coding	valid	distal	unstable	bidirectional	US
TSS-supercont3.4:1583387-1583537,-	supercont3.4	1583387	1583537	-	20.6	0.185	19.85	5.45	0.47	other		1.69268	3.82616	36.84	0.682348	140.14	25.46	4.2	-2.75901		-5770	CIMG_13391	KJF61047	protein_coding	valid	distal	stable	bidirectional	SS
TSS-supercont3.5:1203391-1203541,+	supercont3.5	1203391	1203541	+	235.1	0.85	236.67	46.36	4.66	tssAntisense	EAS27678	2.32722	5.39201	6.06	-5.22974	1607.68	273.64	66.68	-2.75885		296	CIMG_10283	EAS27678	protein_coding	valid	proximal	stable	bidirectional	SS
TSS-supercont3.3:2594715-2594865,+	supercont3.3	2594715	2594865	+	56.1	0.579	56.05	6.36	0	tss	EAS29229	2.95445	5.83415	98.39	0.761954	384.6	72.73	169.73	-2.75681		-162	CIMG_07975	EAS29229	protein_coding	valid	proximal	stable	bidirectional	SS	1574	CAGGTAAGA
TSS-supercont3.1:7354526-7354676,+	supercont3.1	7354526	7354676	+	84.5	0.454	82.91	6.36	0	tssAntisense	EAS35061	3.51107	6.39077	36.84	-2.0537	565.61	168.19	1255.72	-2.75544		-226	CIMG_00415	EAS35061	protein_coding	valid	proximal	stable	bidirectional	SS
TSS-supercont3.2:4268417-4268567,-	supercont3.2	4268417	4268567	-	7.79	0.81	8.95	4.55	0	other		0.842209	3.3147	2.8	-1.69341	66.18	15.45	0.93	-2.75526		-1175	CIMG_13103	EAS31608	protein_coding	valid	distal	stable	bidirectional	SU
TSS-supercont3.1:4475733-4475883,-	supercont3.1	4475733	4475883	-	40.1	0.567	40.09	4.55	0.47	tssAntisense	EAS36159	2.88823	4.8049	0.93	-4.41211	276.38	42.73	51.76	-2.755		28	CIMG_01513	EAS36159	protein_coding	valid	proximal	unstable	bidirectional	US
TSS-supercont3.2:1004237-1004387,+	supercont3.2	1004237	1004387	+	23.4	0.868	21.41	1.82	0.47	other		2.99038	3.93025	0.93	-3.70274	150.26	24.55	6.53	-2.75482		-682	CIMG_05834	EAS30355	protein_coding	valid	distal	unstable	bidirectional	US
TSS-supercont3.2:5167851-5168001,+	supercont3.2	5167851	5168001	+	21	0.529	21.02	2.73	0	other		2.56157	4.46074	1.87	-3.81237	147.53	21.82	7.93	-2.75387		-3448	CIMG_07374	EAS31895	protein_coding	valid	distal	unstable	bidirectional	US
TSS-supercont3.1:7875711-7875861,+	supercont3.1	7875711	7875861	+	47.1	0.504	46.71	5.45	0	tssAntisense	EAS34847	2.88692	5.57622	6.06	-2.7915	320.76	47.27	13.99	-2.75362		-145	CIMG_00201	EAS34847	protein_coding	valid	proximal	stable	bidirectional	SS
TSS-supercont3.6:1888883-1889033,+	supercont3.6	1888883	1889033	+	103.2	0.647	103.16	32.73	0	tss	EAS32647	1.6267	6.70266	27.04	-1.92516	701.46	177.28	4.2	-2.75361		-126	CIMG_03671	EAS32647	protein_coding	valid	proximal	stable	bidirectional	SS
TSS-supercont3.5:148725-148875,+	supercont3.5	148725	148875	+	78.6	0.837	78.63	16.36	0.47	other		2.19755	5.75942	1.87	-4.8963	536.02	90.91	3.26	-2.75359		1273	CIMG_13498	EAS27298	protein_coding	valid	distal	unstable	bidirectional	US
TSS-supercont3.4:268588-268738,-	supercont3.4	268588	268738	-	105.1	0.641	99.65	28.18	0	tssAntisense	EAS33305	1.7863	6.6532	0.47	-6.67387	677.72	180	61.55	-2.75347		21	CIMG_04329	EAS33305	protein_coding	valid	proximal	unstable	bidirectional	US
TSS-supercont3.4:3524282-3524432,+	supercont3.4	3524282	3524432	+	22.6	0.447	20.63	3.64	0	other		2.22084	4.43496	7.46	-3.48036	144.81	34.55	9.79	-2.75298		-377	CIMG_05503	EAS34479	protein_coding	valid	proximal	stable	bidirectional	SS
TSS-supercont3.2:1971862-1972012,+	supercont3.2	1971862	1972012	+	126.9	0.575	126.9	16.36	0	tssAntisense	EAS30721	2.88118	6.99887	6.99	-4.03963	858.34	162.73	1355.97	-2.74821		-143	CIMG_06200	EAS30721	protein_coding	valid	proximal	stable	bidirectional	SS
TSS-supercont3.2:26912-27062,+	supercont3.2	26912	27062	+	158.8	0.956	158.04	19.09	0	other		2.98484	7.31325	0.47	-6.93339	1066.98	123.64	5.6	-2.74742		9843	CIMG_12933	EAS28646	protein_coding	valid	distal	unstable	bidirectional	US
TSS-supercont3.3:892356-892506,+	supercont3.3	892356	892506	+	19.1	0.452	19.85	5.45	0	other		1.69268	4.38198	1.4	-3.84465	138.97	20	5.13	-2.747		2245	CIMG_13187	EAS29847	protein_coding	valid	distal	unstable	bidirectional	US
TSS-supercont3.1:6279088-6279238,-	supercont3.1	6279088	6279238	-	12.1	0.938	11.68	0.91	7.46	otherExon	EAS35498	2.73091	0.583825	68.08	2.31838	84.08	16.36	0	-2.74627		806	CIMG_00852	EAS35498	protein_coding	valid	distal	stable	bidirectional	SU
TSS-supercont3.4:3004195-3004345,+	supercont3.4	3004195	3004345	+	16.7	0.392	6.23	0	0	other		2.854	2.854	0	-4.46074	47.49	8.18	0.93	-2.74562		-2689	CIMG_13455	EAS34300	protein_coding	valid	distal	unstable	bidirectional	UU
TSS-supercont3.6:1992583-1992733,-	supercont3.6	1992583	1992733	-	24.5	0.426	16.74	4.55	0.47	tssAntisense	EAS32689	1.67645	3.59312	2.8	-3.18169	117.95	29.09	43.83	-2.74528		373	CIMG_03713	EAS32689	protein_coding	valid	proximal	stable	bidirectional	SS
TSS-supercont3.4:553583-553733,+	supercont3.4	553583	553733	+	17.9	0.895	17.91	12.73	0	tssAntisense	EAS33427	0.461818	4.24108	4.66	-2.47005	125.73	48.18	341.32	-2.74454		94	CIMG_04451	EAS33427	protein_coding	valid	proximal	stable	bidirectional	SS
TSS-supercont3.6:1660954-1661104,+	supercont3.6	1660954	1661104	+	18.7	0.841	18.68	4.55	0	tssAntisense	EAS32551	1.82617	4.29866	0	-4.48607	130.79	56.36	258.32	-2.74344		-193	CIMG_03575	EAS32551	protein_coding	valid	proximal	unstable	bidirectional	US
TSS-supercont3.3:419286-419436,+	supercont3.3	419286	419436	+	43.6	0.447	35.03	11.82	1.4	tss	EAS30028	1.4908	3.90809	89.06	0.610172	240.18	51.82	11.19	-2.74284		-21	CIMG_13164	EAS30028	protein_coding	valid	proximal	stable	bidirectional	SS	385	GAAGTGAGA
TSS-supercont3.6:1141310-1141460,+	supercont3.6	1141310	1141460	+	23.7	0.188	23.75	7.27	0.93	tssAntisense	EAS32344	1.58147	3.68076	6.06	-1.85389	164.66	41.82	105.38	-2.74272		-108	CIMG_03368	EAS32344	protein_coding	valid	proximal	stable	bidirectional	SS
TSS-supercont3.2:740613-740763,+	supercont3.2	740613	740763	+	45.2	0.851	45.16	39.09	10.72	tssAntisense	EAS28396	0.203401	1.97767	98.85	0.941528	307.91	58.18	670.06	-2.74247		-318	CIMG_09600	EAS28396	protein_coding	valid	proximal	stable	bidirectional	SS
TSS-supercont3.3:2702864-2703014,+	supercont3.3	2702864	2703014	+	59.9	0.531	59.95	13.64	0	tssAntisense	EAS29189	2.05771	5.92955	0.47	-5.42786	406.78	110	1279.97	-2.74209		-191	CIMG_07935	EAS29189	protein_coding	valid	proximal	unstable	bidirectional	US
TSS-supercont3.2:3111999-3112149,+	supercont3.2	3111999	3112149	+	17.1	0.444	17.13	7.27	0	other		1.13242	4.18031	27.51	0.478662	120.28	30	27.51	-2.74189		-3132	CIMG_06634	EAS31155	protein_coding	valid	distal	stable	bidirectional	SS
TSS-supercont3.2:2994663-2994813,+	supercont3.2	2994663	2994813	+	17.1	0.378	16.35	3.64	4.2	otherExonBidirectional	EAS31106	1.90274	1.73835	16.32	-0.396595	114.83	33.64	6.53	-2.739		599	CIMG_06585	EAS31106	protein_coding	valid	distal	stable	bidirectional	SS
TSS-supercont3.4:272324-272474,-	supercont3.4	272324	272474	-	45.2	0.562	44.77	7.27	3.26	tss	EAS33306	2.46844	3.42548	76.01	-0.504119	304.41	72.73	13.06	-2.73827		-263	CIMG_04330	EAS33306	protein_coding	valid	proximal	stable	bidirectional	SS	498	GCGGTTAGC
TSS-supercont3.6:3316378-3316528,-	supercont3.6	3316378	3316528	-	285.7	0.855	285.72	50	0.93	other		2.49107	7.2149	26.58	-3.82278	1910.53	296.37	339.93	-2.73701		-454	CIMG_04245	EAS33221	protein_coding	valid	proximal	stable	bidirectional	SS
TSS-supercont3.1:4621671-4621821,-	supercont3.1	4621671	4621821	-	59.6	0.449	59.56	5.45	6.53	tss	EAS36116	3.23099	3.00764	78.34	-0.516572	402.5	106.37	51.76	-2.73613		19	CIMG_01470	EAS36116	protein_coding	valid	proximal	stable	bidirectional	SS	549	CACGTACGT
TSS-supercont3.6:2411870-2412020,-	supercont3.6	2411870	2412020	-	35.4	0.967	34.64	10.91	0.47	other		1.58132	4.59961	12.12	-2.10085	236.29	47.27	88.6	-2.73508		-499	CIMG_13749	KJF61577	protein_coding	valid	proximal	stable	bidirectional	SS
TSS-supercont3.5:273993-274143,+	supercont3.5	273993	274143	+	23.4	0.935	23.36	11.82	0	other		0.926118	4.60644	3.26	-3.44955	161.16	29.09	2.33	-2.73483		-3965	CIMG_13516	KJF61222	protein_coding	valid	distal	stable	bidirectional	SS
TSS-supercont3.1:4670062-4670212,-	supercont3.1	4670062	4670212	-	58.4	0.395	43.6	12.73	2.33	other		1.69971	3.74345	12.12	-3.06766	295.84	100	27.04	-2.73457		695	CIMG_12785	KJF60161	protein_coding	valid	distal	stable	bidirectional	SS
TSS-supercont3.3:3391196-3391346,+	supercont3.3	3391196	3391346	+	23.7	0.417	24.13	9.09	4.66	otherExonBidirectional	EAS28926	1.31648	2.15054	28.91	-0.742742	166.22	93.64	9.79	-2.73426		740	CIMG_13317	EAS28926	protein_coding	valid	distal	stable	bidirectional	SS
TSS-supercont3.4:2076886-2077036,-	supercont3.4	2076886	2077036	-	14	0.55	14.01	0.91	0	tssAntisense	KJF61086	2.97428	3.90785	0.93	-2.95925	98.87	51.82	93.26	-2.73413		-270	CIMG_05014	KJF61086	protein_coding	valid	proximal	unstable	bidirectional	US
TSS-supercont3.1:7382178-7382328,-	supercont3.1	7382178	7382328	-	433.3	0.928	428.19	77.27	13.06	tss	EAS35051	2.45509	4.93195	234.54	-0.969139	2854.5	390.92	2734.33	-2.73406		-230	CIMG_00404	EAS35050	protein_coding	valid	proximal	stable	bidirectional	SS	363	ATGGTATGT
TSS-supercont3.2:4080435-4080585,-	supercont3.2	4080435	4080585	-	85.6	0.377	85.64	15.45	0	other		2.39695	6.43696	11.19	-2.99452	575.34	256.37	11.66	-2.73382		-555	CIMG_07010	EAS31531	protein_coding	valid	distal	stable	bidirectional	SS
TSS-supercont3.2:4540684-4540834,-	supercont3.2	4540684	4540834	-	86.8	0.922	86.81	10	0	other		2.99688	6.45631	163.2	-0.673066	583.12	136.37	4.66	-2.73381		-372	CIMG_07199	EAS31720	protein_coding	valid	proximal	stable	bidirectional	SS
TSS-supercont3.3:4039361-4039511,+	supercont3.3	4039361	4039511	+	16.7	0.552	16.74	1.82	0	other		2.65324	4.14893	0.47	-3.6552	116.78	27.27	2.33	-2.73102		-8114	CIMG_13335	KJF60941	protein_coding	valid	distal	unstable	bidirectional	US
TSS-supercont3.3:1303569-1303719,+	supercont3.3	1303569	1303719	+	23	0.889	24.13	4.55	0.47	other		2.17885	4.09552	3.26	-2.93285	165.83	40.91	0.47	-2.7309		-674	CIMG_13201	EAS29696	protein_coding	valid	distal	stable	bidirectional	SU
TSS-supercont3.6:2944063-2944213,-	supercont3.6	2944063	2944213	-	73.2	0.575	73.18	10	0.47	other		2.75353	5.65714	8.86	-3.01365	491.26	80.91	4.66	-2.73032		-3691	CIMG_13766	EAS33071	protein_coding	valid	distal	stable	bidirectional	SS
TSS-supercont3.5:586879-587029,-	supercont3.5	586879	587029	-	63.8	0.757	63.45	16.36	0.47	other		1.89241	5.45429	115.17	0.609701	426.25	100.91	10.26	-2.72883		-576	CIMG_12492	KJF61245	protein_coding	valid	distal	stable	bidirectional	SS
TSS-supercont3.6:1502791-1502941,-	supercont3.6	1502791	1502941	-	75.1	0.965	70.46	20	50.83	singleExon	EAS32486	1.76675	0.463349	318.48	2.0327	472.57	115.46	22.38	-2.72837		119	CIMG_03510	EAS32486	protein_coding	valid	proximal	stable	bidirectional	SS
TSS-supercont3.3:495771-495921,+	supercont3.3	495771	495921	+	17.9	0.694	17.13	4.55	0	tssAntisense	EAS30001	1.70782	4.18031	9.79	-1.05445	119.12	25.46	58.29	-2.72803		-81	CIMG_08747	EAS30001	protein_coding	valid	proximal	stable	bidirectional	SS
TSS-supercont3.1:885972-886122,-	supercont3.1	885972	886122	-	40.9	0.472	38.93	9.09	4.2	tss	EAS37446	1.98455	2.94089	110.51	1.39981	263.53	61.82	131.49	-2.72789		0	CIMG_02800	EAS37446	protein_coding	valid	proximal	stable	bidirectional	SS	448	CGGGTACGC
TSS-supercont3.3:3009687-3009837,+	supercont3.3	3009687	3009837	+	25.3	0.5	25.3	2.73	0	tss	EAS29058	2.81782	4.71699	106.31	1.98648	173.22	35.46	58.29	-2.72778		-151	CIMG_07804	EAS29058	protein_coding	valid	proximal	stable	bidirectional	SS	264	AAGGTTGCA
TSS-supercont3.6:1451198-1451348,-	supercont3.6	1451198	1451348	-	21.4	0.769	19.85	5.45	0.47	tssAntisense	EAS32461	1.69268	3.82616	4.2	-2.57429	137.02	30	6.06	-2.72676		227	CIMG_13715	EAS32461	protein_coding	valid	proximal	stable	bidirectional	SS
TSS-supercont3.4:272076-272226,-	supercont3.4	272076	272226	-	40.9	0.496	44.38	10	22.38	tss	EAS33306	2.04455	0.956782	95.59	0.749818	298.96	69.09	6.53	-2.72464		-15	CIMG_04330	EAS33306	protein_coding	valid	proximal	stable	bidirectional	SS	250	GCGGTTAGC
TSS-supercont3.3:2802013-2802163,+	supercont3.3	2802013	2802163	+	119.9	0.948	119.89	16.36	3.73	tss	EAS29141	2.79986	4.67571	87.2	-0.46874	797.61	193.64	1877.75	-2.7238		-4	CIMG_07887	EAS29141	protein_coding	valid	proximal	stable	bidirectional	SS	494	GGAGTAAGT
TSS-supercont3.6:1031356-1031506,+	supercont3.6	1031356	1031506	+	54.5	0.248	43.6	10	0.93	tss	EAS32302	2.01954	4.53037	124.97	1.14278	293.51	75.46	59.69	-2.7232		108	CIMG_03326	EAS32302	protein_coding	valid	proximal	stable	bidirectional	SS	-59	CACGTGAGA
TSS-supercont3.1:6789861-6790011,+	supercont3.1	6789861	6790011	+	36.6	0.391	36.59	9.09	5.6	singleExon	EAS35292	1.89742	2.50981	43.83	-2.97033	247.19	60.91	4.2	-2.72302		535	CIMG_00646	EAS35292	protein_coding	valid	distal	stable	bidirectional	SS
TSS-supercont3.3:1918904-1919054,-	supercont3.3	1918904	1919054	-	16	0.63	15.96	10.91	0	other		0.509963	4.08406	0.93	-3.23171	110.94	18.18	1.87	-2.72252		3928	CIMG_08232	EAS29486	protein_coding	valid	distal	unstable	bidirectional	UU
TSS-supercont3.2:4495661-4495811,-	supercont3.2	4495661	4495811	-	73.2	0.959	62.28	10	0.47	tssAntisense	EAS31701	2.52425	5.42786	1.4	-5.32163	416.13	52.73	131.49	-2.72068		-144	CIMG_07180	EAS31701	protein_coding	valid	proximal	unstable	bidirectional	US
TSS-supercont3.1:7988051-7988201,-	supercont3.1	7988051	7988201	-	18.7	0.569	15.57	0.91	1.87	other		3.11693	2.52945	4.2	-2.25084	108.22	34.55	85.8	-2.72059		-589	CIMG_00155	EAS34801	protein_coding	valid	distal	stable	bidirectional	SS
TSS-supercont3.2:2343835-2343985,-	supercont3.2	2343835	2343985	-	46.7	0.5	42.82	9.09	0.47	other		2.11866	4.8977	18.19	-2.12177	287.67	58.18	41.97	-2.71976		413	CIMG_13049	KJF60550	protein_coding	valid	proximal	stable	bidirectional	SS
TSS-supercont3.6:2105309-2105459,+	supercont3.6	2105309	2105459	+	79.4	0.639	79.41	30	0.93	tssAntisense	EAS32730	1.37511	5.3807	13.52	-2.51072	528.63	337.28	1417.52	-2.71954		-187	CIMG_03754	EAS32730	protein_coding	valid	proximal	stable	bidirectional	SS
TSS-supercont3.1:7878988-7879138,+	supercont3.1	7878988	7879138	+	180.2	0.827	180.23	44.55	0.47	other		1.9923	6.94586	2.33	-5.88792	1191.94	223.64	6.99	-2.71863		-897	CIMG_00200	EAS34846	protein_coding	valid	distal	stable	bidirectional	SS
TSS-supercont3.1:6133883-6134033,-	supercont3.1	6133883	6134033	-	17.9	0.532	17.13	6.36	0.47	other		1.3006	3.62449	25.18	0.383424	118.34	41.82	38.24	-2.71863		-7577	CIMG_00899	EAS35545	protein_coding	valid	distal	stable	bidirectional	SS
TSS-supercont3.2:2011766-2011916,+	supercont3.2	2011766	2011916	+	44	0.763	43.99	5.45	0	tssAntisense	EAS30736	2.80223	5.49153	1.4	-4.50064	295.07	59.09	168.8	-2.71826		-224	CIMG_06215	EAS30736	protein_coding	valid	proximal	unstable	bidirectional	US
TSS-supercont3.2:192520-192670,+	supercont3.2	192520	192670	+	149.1	0.63	149.09	40.91	0	tss	KJF60408	1.84046	7.22968	25.65	-2.54146	985.63	184.55	2127.22	-2.71668		-31	CIMG_12948	KJF60408	protein_coding	valid	proximal	stable	bidirectional	SS	1735	CCTGTACGT
TSS-supercont3.1:8352802-8352952,-	supercont3.1	8352802	8352952	-	21.8	0.762	21.8	1.82	0	other		3.01527	4.51096	16.79	-1.09417	148.7	38.18	4.2	-2.71497		16398	CIMG_12912	KJF60388	protein_coding	valid	distal	stable	bidirectional	SS
TSS-supercont3.2:713168-713318,-	supercont3.2	713168	713318	-	45.9	0.706	47.49	13.64	0	other		1.72777	5.59962	0.93	-6.47346	317.25	56.36	2.8	-2.7144		1795	CIMG_12974	KJF60446	protein_coding	valid	distal	unstable	bidirectional	US
TSS-supercont3.3:1009065-1009215,+	supercont3.3	1009065	1009215	+	8.17	0.88	8.17	3.64	0	tssAntisense	EAS29805	0.982797	3.19692	6.53	-1.44208	59.17	8.18	13.06	-2.71405		-347	CIMG_08551	EAS29805	protein_coding	valid	proximal	stable	bidirectional	SS
TSS-supercont3.1:5221409-5221559,+	supercont3.1	5221409	5221559	+	11.3	0.523	7.4	0.91	2.8	other	na	2.13682	1.14439	12.59	-0.319591	54.11	6.36	0.47	-2.71385		-3619	CIMG_01240	EAS35886	protein_coding	valid	distal	stable	bidirectional	SU
TSS-supercont3.6:1846749-1846899,+	supercont3.6	1846749	1846899	+	136.2	0.369	134.3	40.91	0	other		1.6908	7.08002	31.24	-2.53966	886.36	221.82	205.17	-2.71336		-697	CIMG_03654	EAS32630	protein_coding	valid	distal	stable	bidirectional	SS
TSS-supercont3.3:1476437-1476587,-	supercont3.3	1476437	1476587	-	22.2	0.603	22.19	5.45	1.4	other		1.84613	3.2724	5.6	-2.07766	151.04	20	0.93	-2.71288		-796	CIMG_13220	KJF60781	protein_coding	valid	distal	stable	bidirectional	SU
TSS-supercont3.1:5365469-5365619,-	supercont3.1	5365469	5365619	-	29.2	0.684	29.2	1.82	0.47	tss	EAS35837	3.42078	4.36066	122.63	1.65894	196.58	48.18	417.8	-2.70982		-7	CIMG_01191	EAS35837	protein_coding	valid	proximal	stable	bidirectional	SS	390	AAGGTATGC
TSS-supercont3.1:2832110-2832260,-	supercont3.1	2832110	2832260	-	98.5	0.858	75.91	19.09	0.93	other		1.93669	5.3165	1.4	-6.14585	502.16	90	11.19	-2.70977		13378	CIMG_10876	KJF60063	protein_coding	valid	distal	unstable	bidirectional	US
TSS-supercont3.3:158012-158162,-	supercont3.3	158012	158162	-	40.1	0.394	40.09	11.82	0	other		1.68039	5.36072	26.11	-0.640468	267.43	62.73	100.25	-2.70769		-527	CIMG_08879	EAS30133	protein_coding	valid	distal	stable	bidirectional	SS
TSS-supercont3.3:2315386-2315536,+	supercont3.3	2315386	2315536	+	84.1	0.779	84.08	20.91	0	singleExon	EAS29330	1.95723	6.41075	47.56	-0.835265	554.32	115.46	59.22	-2.70643		0	CIMG_08076	EAS29330	protein_coding	valid	proximal	stable	bidirectional	SS
TSS-supercont3.3:225100-225250,+	supercont3.3	225100	225250	+	13.2	0.429	13.24	1.82	0.93	other		2.33618	2.88328	8.86	-1.37197	91.87	22.73	39.17	-2.70526		-398	CIMG_13160	EAS30109	protein_coding	valid	proximal	stable	bidirectional	SS
TSS-supercont3.5:2793417-2793567,-	supercont3.5	2793417	2793567	-	98.5	0.637	98.48	110.91	1.4	tssAntisense	EAS28199	-0.169861	5.3733	4.2	-4.37183	647.74	689.11	286.77	-2.70516		-157	CIMG_09403	EAS28199	protein_coding	valid	proximal	stable	bidirectional	SS
TSS-supercont3.4:2816193-2816343,-	supercont3.4	2816193	2816343	-	25.3	0.761	25.3	4.55	0.93	tssAntisense	EAS34240	2.2445	3.76839	15.85	-0.642314	170.5	28.18	94.66	-2.70507		-352	CIMG_05264	EAS34240	protein_coding	valid	proximal	stable	bidirectional	SS
TSS-supercont3.3:481428-481578,+	supercont3.3	481428	481578	+	10.5	0.745	10.51	2.73	0	other		1.62564	3.52482	0	-3.52482	73.96	16.36	6.06	-2.70323		-503	CIMG_13171	EAS30007	protein_coding	valid	distal	unstable	bidirectional	US
TSS-supercont3.2:2849383-2849533,-	supercont3.2	2849383	2849533	-	103.9	0.955	103.16	14.55	0	tss	EAS31048	2.74381	6.70266	176.26	-0.228634	677.33	173.64	193.04	-2.70319		-26	CIMG_13063	EAS31048	protein_coding	valid	proximal	stable	bidirectional	SS	235	ATGGTGTGT
TSS-supercont3.1:1892570-1892720,+	supercont3.1	1892570	1892720	+	156.1	0.872	150.65	48.18	0.47	other		1.6246	6.68879	7.93	-4.41847	986.4	270.01	21.92	-2.70289		-1627	CIMG_02407	EAS37053	protein_coding	valid	distal	stable	bidirectional	SS
TSS-supercont3.3:2296038-2296188,+	supercont3.3	2296038	2296188	+	33.5	0.621	33.48	14.55	2.8	other		1.14885	3.18169	6.99	-2.66941	223.44	71.82	4.2	-2.7025		1743	CIMG_12088	KJF60840	protein_coding	valid	distal	stable	bidirectional	SS
TSS-supercont3.3:775380-775530,+	supercont3.3	775380	775530	+	68.5	0.697	68.51	14.55	17.72	tss	EAS29885	2.16031	1.89264	80.2	0.192239	451.16	90.91	153.41	-2.70154		20	CIMG_08631	EAS29885	protein_coding	valid	proximal	stable	bidirectional	SS	196	TAGGTAACT
TSS-supercont3.6:344974-345124,+	supercont3.6	344974	345124	+	63.5	0.348	63.45	26.36	5.13	otherExonBidirectional	KJF61443	1.23611	3.39422	15.39	-2.00132	418.07	123.64	23.31	-2.70094		676	CIMG_13674	KJF61443	protein_coding	valid	distal	stable	bidirectional	SS
TSS-supercont3.1:271774-271924,+	supercont3.1	271774	271924	+	28	0.365	23.36	7.27	0	other		1.55855	4.60644	1.4	-4.62911	157.26	35.46	0	-2.69971		1185	CIMG_12584	KJF59923	protein_coding	valid	distal	unstable	bidirectional	UU
TSS-supercont3.1:2861543-2861693,-	supercont3.1	2861543	2861693	-	31.5	0.746	31.92	6.36	0.47	other		2.16119	4.48508	0	-5.21723	212.54	54.55	5.13	-2.69747		-12133	CIMG_10875	KJF60064	protein_coding	valid	distal	unstable	bidirectional	US
TSS-supercont3.4:3397281-3397431,-	supercont3.4	3397281	3397431	-	17.9	0.804	17.91	2.73	0	other		2.3419	4.24108	1.4	-3.00749	121.45	55.46	19.58	-2.69497		1141	CIMG_05460	EAS34436	protein_coding	valid	distal	unstable	bidirectional	US
TSS-supercont3.1:3339312-3339462,+	supercont3.1	3339312	3339462	+	33.5	0.437	33.48	6.36	0.47	singleExon	EAS36596	2.22798	4.55187	81.6	1.19694	222.27	42.73	153.41	-2.69496		-65	CIMG_01950	EAS36596	protein_coding	valid	proximal	stable	bidirectional	SS
TSS-supercont3.1:6750817-6750967,+	supercont3.1	6750817	6750967	+	29.6	0.701	29.58	17.27	6.06	tss	EAS35313	0.743112	2.11485	87.66	1.44651	196.97	33.64	220.56	-2.69462		42	CIMG_00667	EAS35313	protein_coding	valid	proximal	stable	bidirectional	SS	104	TAGGTATGT
TSS-supercont3.4:341319-341469,+	supercont3.4	341319	341469	+	68.9	0.888	64.23	12.73	8.86	tss	EAS33341	2.2482	2.72588	186.52	1.33038	421.19	36.36	201.44	-2.69428		-10	CIMG_04365	EAS33341	protein_coding	valid	proximal	stable	bidirectional	SS	245	GAGGTGAGA
TSS-supercont3.2:882375-882525,+	supercont3.2	882375	882525	+	65.4	0.918	64.62	9.09	0	tss	KJF60461	2.70121	6.03606	7.46	-3.03037	423.52	59.09	2.33	-2.69363		211	CIMG_12982	KJF60461	protein_coding	valid	proximal	stable	bidirectional	SS	35	CTGGTACTT
TSS-supercont3.6:2200132-2200282,+	supercont3.6	2200132	2200282	+	112.9	0.935	69.68	75.46	97.92	otherExon	EAS32766	-0.113403	-0.48496	217.29	-2.43744	456.22	162.73	13.06	-2.69351		1027	CIMG_03790	EAS32766	protein_coding	valid	distal	stable	bidirectional	SS
TSS-supercont3.4:2150815-2150965,-	supercont3.4	2150815	2150965	-	27.6	0.89	27.64	5.45	0	other		2.15066	4.83996	33.11	-0.448276	184.12	53.64	22.85	-2.69236		-375	CIMG_05036	EAS34012	protein_coding	valid	proximal	stable	bidirectional	SS
TSS-supercont3.1:4375083-4375233,+	supercont3.1	4375083	4375233	+	48.3	0.871	40.48	8.18	0	other		2.17585	5.37434	0.47	-5.74522	267.04	28.18	0	-2.69196		-2063	CIMG_01552	EAS36198	protein_coding	valid	distal	unstable	bidirectional	UU
TSS-supercont3.4:2115078-2115228,-	supercont3.4	2115078	2115228	-	18.7	0.833	18.68	8.18	0	other		1.10016	4.29866	4.2	-3.68305	126.12	39.09	20.52	-2.69139		-635	CIMG_13410	KJF61088	protein_coding	valid	distal	stable	bidirectional	SS
TSS-supercont3.2:2057979-2058129,+	supercont3.2	2057979	2058129	+	29.2	0.407	28.81	5.45	0.47	other		2.20843	4.34191	4.2	-2.67937	191.52	31.82	6.99	-2.69114		1903	CIMG_06232	EAS30753	protein_coding	valid	distal	stable	bidirectional	SS
TSS-supercont3.1:5035488-5035638,+	supercont3.1	5035488	5035638	+	26.5	0.885	23.75	7.27	1.87	other		1.58147	3.10831	14.92	-1.01353	158.82	24.55	5.6	-2.69095		-484	CIMG_10720	KJF60185	protein_coding	valid	proximal	stable	bidirectional	SS
TSS-supercont3.2:1874198-1874348,-	supercont3.2	1874198	1874348	-	33.9	0.776	34.26	6.36	0	other		2.26025	5.13996	3.26	-3.29699	226.55	49.09	5.13	-2.69008		-565	CIMG_11693	EAS30686	protein_coding	valid	distal	stable	bidirectional	SS
TSS-supercont3.1:4512238-4512388,+	supercont3.1	4512238	4512388	+	22.2	0.645	11.29	10.91	0	other		0.0453115	3.61941	23.31	-3.35629	78.24	50	11.66	-2.68874		-770	CIMG_01504	EAS36150	protein_coding	valid	distal	stable	bidirectional	SS
TSS-supercont3.1:4823431-4823581,-	supercont3.1	4823431	4823581	-	163.9	0.352	157.65	34.55	38.24	other		2.15793	2.01545	473.75	1.40182	1021.83	192.73	22.85	-2.68865		996	CIMG_12791	EAS36032	protein_coding	valid	distal	stable	bidirectional	SS
TSS-supercont3.6:490502-490652,-	supercont3.6	490502	490652	-	168.6	0.609	161.16	34.55	1.4	other		2.1895	6.07824	5.6	-5.78763	1044.41	352.73	45.23	-2.68858		-2629	CIMG_03108	EAS32084	protein_coding	valid	distal	stable	bidirectional	SS
TSS-supercont3.4:2409180-2409330,-	supercont3.4	2409180	2409330	-	36.6	0.306	36.2	4.55	0	other		2.74474	5.21723	0.47	-5.0782	238.62	55.46	2.33	-2.68737		24245	CIMG_13424	KJF61108	protein_coding	valid	distal	unstable	bidirectional	US
TSS-supercont3.2:2788583-2788733,+	supercont3.2	2788583	2788733	+	63.8	0.982	64.23	14.55	20.98	tss	EAS31026	2.06862	1.56934	153.88	1.17214	418.85	91.82	81.13	-2.68627		-116	CIMG_06505	EAS31026	protein_coding	valid	proximal	stable	bidirectional	SS	622	AAGGTGTGT
TSS-supercont3.2:3967820-3967970,-	supercont3.2	3967820	3967970	-	200.1	0.786	200.08	30	0.93	tss	EAS31483	2.69743	6.70302	242	0.242731	1293.15	314.55	3114.82	-2.68616		-27	CIMG_06962	EAS31483	protein_coding	valid	proximal	stable	bidirectional	SS	158	GATGTAAGT
TSS-supercont3.2:3680612-3680762,+	supercont3.2	3680612	3680762	+	92.3	0.898	64.62	13.64	0.47	tssAntisense	EAS31378	2.16422	5.48025	12.12	-4.88451	420.8	110.91	7.93	-2.68435		318	CIMG_13088	EAS31378	protein_coding	valid	proximal	stable	bidirectional	SS
TSS-supercont3.4:830530-830680,+	supercont3.4	830530	830680	+	10.1	0.757	10.12	3.64	0	tssAntisense	EAS33539	1.26096	3.47508	0.93	-2.75959	70.46	31.82	220.56	-2.68398		-140	CIMG_04563	EAS33539	protein_coding	valid	proximal	unstable	bidirectional	US
TSS-supercont3.4:455790-455940,-	supercont3.4	455790	455940	-	28.4	0.743	28.42	9.09	1.4	tssAntisense	KJF60970	1.54387	3.61569	1.87	-3.85329	188.02	60	218.22	-2.68367		-186	CIMG_04411	KJF60970	protein_coding	valid	proximal	unstable	bidirectional	US
TSS-supercont3.2:4046811-4046961,+	supercont3.2	4046811	4046961	+	62.3	0.966	61.5	17.27	0.47	other		1.77438	5.40997	1.4	-5.29217	399.78	96.37	1.4	-2.68088		-821	CIMG_13096	KJF60645	protein_coding	valid	distal	unstable	bidirectional	UU
TSS-supercont3.2:3889414-3889564,-	supercont3.2	3889414	3889564	-	42.4	0.55	40.87	6.36	0	tssAntisense	EAS31461	2.50814	5.38785	23.31	-4.012	267.43	63.64	63.42	-2.68056		170	CIMG_06940	EAS31461	protein_coding	valid	proximal	stable	bidirectional	SS
TSS-supercont3.1:5565106-5565256,+	supercont3.1	5565106	5565256	+	38.9	0.451	38.93	6.36	1.4	other		2.4397	4.05637	9.79	-2.35262	254.97	73.64	20.98	-2.68043		-1392	CIMG_01112	EAS35758	protein_coding	valid	distal	stable	bidirectional	SS
TSS-supercont3.5:1638237-1638387,+	supercont3.5	1638237	1638387	+	29.6	0.923	29.58	4.55	0	other		2.46203	4.93452	0.47	-4.92316	195.02	44.55	15.85	-2.68034		-2359	CIMG_08967	EAS27763	protein_coding	valid	distal	unstable	bidirectional	US
TSS-supercont3.1:5935707-5935857,-	supercont3.1	5935707	5935857	-	37.8	0.349	26.08	5.45	1.87	tssAntisense	KJF60233	2.06986	3.23811	7.46	-2.57584	172.45	53.64	292.36	-2.67922		-222	CIMG_00965	KJF60233	protein_coding	valid	proximal	stable	bidirectional	SS
TSS-supercont3.3:2710521-2710671,+	supercont3.3	2710521	2710671	+	173.2	0.578	173.22	36.36	0.47	tss	EAS29183	2.22134	6.88895	61.08	-1.53001	1114.47	186.37	51.76	-2.67867		-44	CIMG_07929	EAS29183	protein_coding	valid	proximal	stable	bidirectional	SS	252	CTTGTATGT
TSS-supercont3.4:1229068-1229218,+	supercont3.4	1229068	1229218	+	240.6	0.952	240.57	30.91	0	tss	EAS33684	2.92036	7.9163	55.95	-2.087	1545	280.01	25.18	-2.67803		-77	CIMG_04708	EAS33684	protein_coding	valid	proximal	stable	bidirectional	SS	720	ATGGTAAGG
TSS-supercont3.5:2947368-2947518,-	supercont3.5	2947368	2947518	-	12.5	0.667	12.85	0.91	0	tss	EAS28260	2.85824	3.79181	66.68	2.03016	87.59	14.55	42.9	-2.67726		-124	CIMG_09464	EAS28260	protein_coding	valid	proximal	stable	bidirectional	SS	202	TTTGTATGC
TSS-supercont3.2:5086982-5087132,-	supercont3.2	5086982	5087132	-	44.8	0.853	44.77	7.27	0	tss	EAS31865	2.46844	5.51633	126.83	1.4337	291.56	60	1.4	-2.67626		-56	CIMG_07344	EAS31865	protein_coding	valid	proximal	stable	bidirectional	SU	704	GACGTTCGA
TSS-supercont3.4:1969709-1969859,-	supercont3.4	1969709	1969859	-	11.7	0.576	8.17	1.82	0.93	other		1.70123	2.24832	0.93	-2.80201	57.61	21.82	50.36	-2.67615		-853	CIMG_04976	EAS33952	protein_coding	valid	distal	unstable	bidirectional	US
TSS-supercont3.1:7501435-7501585,+	supercont3.1	7501435	7501585	+	35	0.757	35.03	10.91	0	tssAntisense	EAS35000	1.59703	5.17113	3.26	-4.97663	229.28	67.27	133.83	-2.67612		33	CIMG_00354	EAS35000	protein_coding	valid	proximal	stable	bidirectional	SS
TSS-supercont3.2:3455674-3455824,+	supercont3.2	3455674	3455824	+	88	0.829	85.64	18.18	0.47	tss	KJF60624	2.17543	5.88115	185.12	0.111478	551.98	1524.58	1305.15	-2.67412		-20	CIMG_11831	KJF60624	protein_coding	valid	proximal	stable	bidirectional	SS	418	AAGGTTGGC
TSS-supercont3.3:933101-933251,+	supercont3.3	933101	933251	+	22.6	0.873	22.58	6.36	0	other		1.67979	4.55949	0.47	-4.8848	149.48	21.82	0.47	-2.67394		-3194	CIMG_13190	EAS29827	protein_coding	valid	distal	unstable	bidirectional	UU
TSS-supercont3.1:53816-53966,-	supercont3.1	53816	53966	-	37	0.825	37.37	12.73	27.98	other		1.48265	0.404921	87.2	1.17177	243.68	51.82	31.71	-2.67285		1536	CIMG_10440	EAS27238	protein_coding	valid	distal	stable	bidirectional	SS
TSS-supercont3.1:3734448-3734598,-	supercont3.1	3734448	3734598	-	45.5	0.583	33.48	20.91	4.66	tssAntisense	EAS36437	0.65417	2.60689	17.25	-1.36261	218.77	122.73	143.15	-2.67216		-215	CIMG_01791	EAS36437	protein_coding	valid	proximal	stable	bidirectional	SS
TSS-supercont3.2:3521646-3521796,+	supercont3.2	3521646	3521796	+	60.3	0.299	33.48	12.73	2.33	other		1.32843	3.37217	17.72	-1.98645	218.77	62.73	9.79	-2.67216		-1216	CIMG_06793	EAS31314	protein_coding	valid	distal	stable	bidirectional	SS
TSS-supercont3.1:723976-724126,-	supercont3.1	723976	724126	-	22.2	0.833	22.19	7.27	3.26	other		1.48754	2.44458	40.57	0.286194	146.75	61.82	10.26	-2.67158		-322	CIMG_12617	EAS37509	protein_coding	valid	proximal	stable	bidirectional	SS
TSS-supercont3.1:100462-100612,+	supercont3.1	100462	100612	+	17.9	0.93	17.13	0	0	other		4.18031	4.18031	0.93	-3.83118	114.44	14.55	0.47	-2.67069		-4827	CIMG_12570	EAS27222	protein_coding	valid	distal	unstable	bidirectional	UU
TSS-supercont3.2:2377088-2377238,+	supercont3.2	2377088	2377238	+	49.4	0.841	49.44	14.55	3.26	tssAntisense	EAS30870	1.69765	3.56564	41.5	-0.343893	319.98	136.37	44.76	-2.66984		-190	CIMG_06349	EAS30870	protein_coding	valid	proximal	stable	bidirectional	SS
TSS-supercont3.1:6863562-6863712,-	supercont3.1	6863562	6863712	-	11.3	0.3	6.62	0	0	other		2.92979	2.92979	2.8	-1.82461	47.49	22.73	36.37	-2.66982		-2484	CIMG_00617	EAS35263	protein_coding	valid	distal	stable	bidirectional	SS
TSS-supercont3.5:1300545-1300695,-	supercont3.5	1300545	1300695	-	172.4	0.796	172.45	48.18	0	other		1.81838	7.43838	4.2	-5.19271	1102.41	217.28	3060.73	-2.66938		-722	CIMG_10317	EAS27712	protein_coding	valid	distal	stable	bidirectional	SS
TSS-supercont3.2:1400832-1400982,-	supercont3.2	1400832	1400982	-	12.1	0.812	12.07	0	0	tss	EAS30507	3.70819	3.70819	76.47	2.52496	82.14	20.91	5.6	-2.66928		-27	CIMG_05986	EAS30507	protein_coding	valid	proximal	stable	bidirectional	SS	198	GAGGTATGG
TSS-supercont3.5:2852228-2852378,+	supercont3.5	2852228	2852378	+	18.7	0.731	18.68	7.27	0	other		1.25077	4.29866	5.6	-2.53944	124.18	40.91	14.92	-2.6692		-767	CIMG_09429	EAS28225	protein_coding	valid	distal	stable	bidirectional	SS
TSS-supercont3.4:975922-976072,-	supercont3.4	975922	976072	-	16.7	0.937	16.74	6.36	0.47	tssAntisense	EAS33591	1.26923	3.59312	1.4	-5.39017	111.72	57.27	215.43	-2.66767		285	CIMG_04615	EAS33591	protein_coding	valid	proximal	unstable	bidirectional	US
TSS-supercont3.4:39616-39766,-	supercont3.4	39616	39766	-	55.7	0.561	49.83	7.27	0	other		2.61972	5.66761	0	-5.93876	321.92	62.73	2.33	-2.66742		-13944	CIMG_13347	KJF60951	protein_coding	valid	distal	unstable	bidirectional	US
TSS-supercont3.2:626999-627149,+	supercont3.2	626999	627149	+	21	0.5	21.41	9.09	0	other		1.15122	4.48607	9.33	-1.26059	141.3	45.46	36.84	-2.66672		-475	CIMG_09648	EAS28444	protein_coding	valid	proximal	stable	bidirectional	SS
TSS-supercont3.5:1688052-1688202,+	supercont3.5	1688052	1688202	+	126.5	0.524	125.34	15.45	0.47	firstExon	KJF61301	2.94115	6.42535	433.65	1.57576	801.11	119.09	84.86	-2.66649		346	CIMG_12257	KJF61301	protein_coding	valid	proximal	stable	bidirectional	SS
TSS-supercont3.3:2856429-2856579,+	supercont3.3	2856429	2856579	+	12.8	0.308	12.85	6.36	0	other		0.912108	3.79181	0	-5.15543	86.81	28.18	131.96	-2.6645		562	CIMG_07862	EAS29116	protein_coding	valid	distal	unstable	bidirectional	US
TSS-supercont3.1:3043157-3043307,-	supercont3.1	3043157	3043307	-	38.1	0.601	32.31	6.36	1.4	tss	EAS36715	2.17818	3.79485	83	0.209824	209.82	49.09	25.65	-2.66198		-97	CIMG_02069	EAS36715	protein_coding	valid	proximal	stable	bidirectional	SS	407	TTGGTAAGG
TSS-supercont3.5:1176861-1177011,-	supercont3.5	1176861	1177011	-	7.4	0.682	7.4	1.82	0	tssAntisense	EAS27667	1.57469	3.07039	2.33	-1.33487	52.16	29.09	80.2	-2.66188		-137	CIMG_10272	EAS27667	protein_coding	valid	proximal	stable	bidirectional	SS
TSS-supercont3.4:2799727-2799877,-	supercont3.4	2799727	2799877	-	114.4	0.658	114.44	15.45	0.47	tssAntisense	KJF61132	2.81098	6.29518	14.46	-3.02188	729.49	91.82	204.7	-2.66172		-155	CIMG_11502	KJF61132	protein_coding	valid	proximal	stable	bidirectional	SS
TSS-supercont3.1:2627042-2627192,-	supercont3.1	2627042	2627192	-	197	0.668	201.64	58.18	3.26	tss	KJF60059	1.77574	5.57192	267.65	0.0095907	1281.08	300.01	153.41	-2.6615		11	CIMG_02148	KJF60058	protein_coding	valid	proximal	stable	bidirectional	SS	396	AAGGTACGA
TSS-supercont3.1:4176441-4176591,-	supercont3.1	4176441	4176591	-	37.4	0.598	37.37	6.36	0.47	singleExon	EAS36276	2.3822	4.70609	241.54	2.32246	241.74	183.64	500.33	-2.66136		-11	CIMG_01630	EAS36276	protein_coding	valid	proximal	stable	bidirectional	SS
TSS-supercont3.2:2735216-2735366,-	supercont3.2	2735216	2735366	-	25.7	0.851	25.69	2.73	0.47	other		2.83905	4.18241	6.99	-1.86128	167.77	32.73	26.58	-2.66069		-838	CIMG_06481	EAS31002	protein_coding	valid	distal	stable	bidirectional	SS
TSS-supercont3.3:885765-885915,+	supercont3.3	885765	885915	+	17.5	0.58	10.12	0	0.47	other		3.47508	2.91927	8.86	-1.15915	69.29	16.36	1.4	-2.66016		-4346	CIMG_13187	EAS29847	protein_coding	valid	distal	stable	bidirectional	SU
TSS-supercont3.2:3055077-3055227,-	supercont3.2	3055077	3055227	-	63.5	0.617	63.45	19.09	0.47	singleExon	KJF60604	1.6817	5.45429	13.06	-2.38418	406.01	85.46	5.6	-2.65881		321	CIMG_11781	KJF60604	protein_coding	valid	proximal	stable	bidirectional	SS
TSS-supercont3.4:731897-732047,-	supercont3.4	731897	732047	-	27.6	0.833	20.24	18.18	14.46	tss	EAS33498	0.147181	0.458243	132.89	2.04121	133.13	13.64	37.3	-2.65878		6	CIMG_04522	EAS33498	protein_coding	valid	proximal	stable	bidirectional	SS	551	ACGGTCTGT
TSS-supercont3.3:2091899-2092049,-	supercont3.3	2091899	2092049	-	55.7	0.51	49.44	14.55	30.31	tss	EAS29424	1.69765	0.687945	119.84	1.14296	317.25	44.55	117.04	-2.65752		64	CIMG_08170	EAS29424	protein_coding	valid	proximal	stable	bidirectional	SS	356	CCCGTGAGT
TSS-supercont3.5:971191-971341,-	supercont3.5	971191	971341	-	35.4	0.598	35.42	14.55	0	other		1.22782	5.18666	18.19	-0.924376	228.5	46.36	56.89	-2.65569		-676	CIMG_10193	EAS27588	protein_coding	valid	distal	stable	bidirectional	SS
TSS-supercont3.3:1405885-1406035,-	supercont3.3	1405885	1406035	-	17.1	0.31	12.07	3.64	1.87	other		1.49406	2.18714	4.66	-1.85393	81.36	11.82	1.87	-2.65568		6229	CIMG_08402	EAS29656	protein_coding	valid	distal	stable	bidirectional	SU
TSS-supercont3.6:3045721-3045871,+	supercont3.6	3045721	3045871	+	98.5	0.443	98.87	21.82	0	tssAntisense	KJF61604	2.12975	6.64198	26.58	-1.87323	627.5	100	132.43	-2.65379		-152	CIMG_04135	KJF61603	protein_coding	valid	proximal	stable	bidirectional	SS
TSS-supercont3.1:4962227-4962377,-	supercont3.1	4962227	4962377	-	112.9	0.389	107.05	13.64	0	tss	EAS35978	2.88371	6.75556	323.14	1.41364	678.88	172.73	265.79	-2.65358		-13	CIMG_01332	EAS35978	protein_coding	valid	proximal	stable	bidirectional	SS	116	GTGGTGTGT
TSS-supercont3.6:2248928-2249078,+	supercont3.6	2248928	2249078	+	80.6	0.625	80.58	20	0	other	na	1.95783	6.35014	2.33	-5.31933	511.5	113.64	31.71	-2.65126		-1739	CIMG_03811	EAS32787	protein_coding	valid	distal	stable	bidirectional	SS
TSS-supercont3.2:5216856-5217006,-	supercont3.2	5216856	5217006	-	81	0.795	80.19	20	0.93	other		1.95091	5.39463	7.93	-4.06727	508.77	90.91	2.8	-2.65047		554	CIMG_13148	EAS31914	protein_coding	valid	distal	stable	bidirectional	SS
TSS-supercont3.2:2385397-2385547,-	supercont3.2	2385397	2385547	-	73.2	0.87	67.34	15.45	0	tssAntisense	KJF60558	2.05464	6.09466	1.87	-4.73671	427.42	110.91	169.26	-2.64822		-239	CIMG_06353	KJF60558	protein_coding	valid	proximal	unstable	bidirectional	US
TSS-supercont3.1:866185-866335,-	supercont3.1	866185	866335	-	28.4	0.851	28.42	10.91	0.47	other		1.30462	4.32291	1.4	-4.05637	183.35	49.09	3.26	-2.64758		-1130	CIMG_02807	EAS37453	protein_coding	valid	distal	unstable	bidirectional	US
TSS-supercont3.5:2662377-2662527,+	supercont3.5	2662377	2662527	+	16.7	0.883	16.74	5.45	1.4	tssAntisense	EAS28149	1.45963	2.8859	3.73	-2.96019	110.16	24.55	54.56	-2.64756		50	CIMG_09353	EAS28149	protein_coding	valid	proximal	stable	bidirectional	SS
TSS-supercont3.3:4266017-4266167,-	supercont3.3	4266017	4266167	-	47.1	0.378	40.48	10	0	other		1.91491	5.37434	1.87	-4.9094	258.86	40.91	0.47	-2.64725		-697	CIMG_13340	KJF60946	protein_coding	valid	distal	unstable	bidirectional	UU
TSS-supercont3.2:4064584-4064734,-	supercont3.2	4064584	4064734	-	65.8	0.904	65.79	13.64	0	tssAntisense	EAS31525	2.18972	6.06156	5.13	-3.51936	416.91	100.91	257.86	-2.64549		-177	CIMG_07004	EAS31525	protein_coding	valid	proximal	stable	bidirectional	SS
TSS-supercont3.1:763420-763570,-	supercont3.1	763420	763570	-	12.8	0.829	12.85	1.82	7.46	other		2.29612	0.711156	48.49	1.22035	85.64	32.73	7.93	-2.64515		-517	CIMG_02846	EAS37492	protein_coding	valid	distal	stable	bidirectional	SS
TSS-supercont3.1:7882453-7882603,+	supercont3.1	7882453	7882603	+	66.6	0.754	62.28	16.36	4.2	tssAntisense	EAS34844	1.86598	3.60517	20.52	-2.5491	394.72	135.46	634.16	-2.64466		-317	CIMG_00198	EAS34844	protein_coding	valid	proximal	stable	bidirectional	SS
TSS-supercont3.2:2307528-2307678,-	supercont3.2	2307528	2307678	-	73.6	0.672	73.96	17.27	21.92	tss	EAS30839	2.03664	1.70951	252.26	1.40569	467.51	113.64	3.26	-2.64389		-8	CIMG_06318	EAS30839	protein_coding	valid	proximal	stable	bidirectional	SS	439	AACGTGCGC
TSS-supercont3.3:3782264-3782414,+	supercont3.3	3782264	3782414	+	11.3	0.323	11.68	4.55	4.2	other		1.192	1.28597	27.51	0.0536111	78.24	31.82	10.72	-2.64367		761	CIMG_11968	KJF60932	protein_coding	valid	distal	stable	bidirectional	SS
TSS-supercont3.1:2931260-2931410,-	supercont3.1	2931260	2931410	-	12.5	0.789	11.68	0.91	0	other		2.73091	3.66448	0	-4.46074	78.24	4.55	0.47	-2.64367		-1716	CIMG_12718	KJF60067	protein_coding	valid	distal	unstable	bidirectional	UU
TSS-supercont3.1:5782319-5782469,+	supercont3.1	5782319	5782469	+	9.34	0.5	8.95	8.18	0	otherExonBidirectional	KJF60222	0.116202	3.3147	0	-3.47508	61.12	61.82	98.39	-2.64229		779	CIMG_12807	KJF60222	protein_coding	valid	distal	unstable	bidirectional	US
TSS-supercont3.2:3493182-3493332,+	supercont3.2	3493182	3493332	+	39.3	0.76	31.92	5.45	30.78	tss	EAS31302	2.35159	0.0508452	121.7	1.39859	204.37	56.36	70.88	-2.64119		-178	CIMG_06780	EAS31301	protein_coding	valid	proximal	stable	bidirectional	SS	376	TAGGTATGT
TSS-supercont3.2:2819341-2819491,-	supercont3.2	2819341	2819491	-	19.1	0.577	19.07	2.73	0	other		2.42779	4.32697	3.26	-2.60458	124.18	39.09	152.48	-2.64089		-418	CIMG_06516	EAS31037	protein_coding	valid	proximal	stable	bidirectional	SS
TSS-supercont3.6:3353175-3353325,-	supercont3.6	3353175	3353325	-	59.2	0.455	40.48	3.64	0	other		3.16022	5.37434	0.47	-5.80121	257.7	53.64	0.47	-2.64079		-5753	CIMG_13782	KJF61639	protein_coding	valid	distal	unstable	bidirectional	UU
TSS-supercont3.4:3977-4127,+	supercont3.4	3977	4127	+	10.9	0.9	5.84	0.91	0	other		1.84042	2.774	0.47	-3.236	41.65	3.64	2.8	-2.64048		-4284	CIMG_11291	KJF60950	protein_coding	valid	distal	unstable	bidirectional	US
TSS-supercont3.3:1653675-1653825,+	supercont3.3	1653675	1653825	+	178.7	0.4	178.28	20	8.86	tss	EAS29581	3.09375	4.18448	190.25	0.077638	1116.03	925.47	64.81	-2.63938		-13	CIMG_08327	EAS29581	protein_coding	valid	proximal	stable	bidirectional	SS	242	ACGGTATGC
TSS-supercont3.2:4493715-4493865,-	supercont3.2	4493715	4493865	-	48.7	0.913	48.66	17.27	12.59	tss	EAS31699	1.44261	1.86954	84.86	0.522323	308.3	76.37	19.58	-2.63885		50	CIMG_07178	EAS31699	protein_coding	valid	proximal	stable	bidirectional	SS	267	AATGTAATT
TSS-supercont3.1:3771386-3771536,-	supercont3.1	3771386	3771536	-	19.9	0.241	23.36	4.55	0	other		2.13395	4.60644	2.33	-4.64195	150.65	34.55	18.19	-2.63816		423	CIMG_01778	EAS36424	protein_coding	valid	proximal	stable	bidirectional	SS
TSS-supercont3.1:4324352-4324502,+	supercont3.1	4324352	4324502	+	9.34	0.731	9.73	0	0	other		3.42358	3.42358	6.99	-0.574694	65.79	15.45	13.52	-2.63798		-1503	CIMG_01569	EAS36215	protein_coding	valid	distal	stable	bidirectional	SS
TSS-supercont3.6:3371108-3371258,+	supercont3.6	3371108	3371258	+	57.2	0.946	57.22	8.18	0	other		2.66495	5.86344	0.93	-4.97169	361.24	74.55	0.47	-2.63736		14746	CIMG_13783	EAS33236	protein_coding	valid	distal	unstable	bidirectional	UU
TSS-supercont3.3:2634847-2634997,-	supercont3.3	2634847	2634997	-	16.3	0.651	15.18	2.73	0	singleExon	KJF60860	2.11696	4.01614	17.25	-0.483732	99.65	21.82	13.06	-2.63706		-18	CIMG_13282	KJF60860	protein_coding	valid	proximal	stable	bidirectional	SS
TSS-supercont3.2:3791539-3791689,+	supercont3.2	3791539	3791689	+	24.5	0.641	24.52	0.91	0.47	tss	EAS31425	3.73998	4.11774	48.96	0.925711	157.65	22.73	1.87	-2.63615		-138	CIMG_06904	EAS31425	protein_coding	valid	proximal	stable	bidirectional	SU	245	TTGGTAAGA
TSS-supercont3.1:4039761-4039911,-	supercont3.1	4039761	4039911	-	38.9	0.397	38.93	4.55	0	tssAntisense	EAS36323	2.84691	5.3194	1.87	-4.48906	246.8	76.37	63.42	-2.63363		63	CIMG_01677	EAS36323	protein_coding	valid	proximal	unstable	bidirectional	US
TSS-supercont3.3:857496-857646,-	supercont3.3	857496	857646	-	16.3	0.543	16.35	6.36	0	other		1.23716	4.11686	0	-4.67356	106.66	17.27	1.87	-2.63347		-8915	CIMG_13185	KJF60745	protein_coding	valid	distal	unstable	bidirectional	UU
TSS-supercont3.5:101863-102013,-	supercont3.5	101863	102013	-	35.8	0.29	35.81	8.18	2.8	tssAntisense	EAS27280	2.00353	3.27603	8.86	-2.47241	227.33	43.64	220.56	-2.63295		-302	CIMG_13495	EAS27280	protein_coding	valid	proximal	stable	bidirectional	SS
TSS-supercont3.4:961074-961224,+	supercont3.4	961074	961224	+	10.9	0.619	10.9	3.64	0	tssAntisense	EAS33584	1.35876	3.57289	4.66	-2.95272	72.79	36.36	108.18	-2.63246		-143	CIMG_04608	EAS33584	protein_coding	valid	proximal	stable	bidirectional	SS
TSS-supercont3.5:3378035-3378185,+	supercont3.5	3378035	3378185	+	24.9	0.723	24.91	5.45	0	other		2.00614	4.69544	2.33	-3.10444	159.6	32.73	1.4	-2.63189		4587	CIMG_05704	EAS30225	protein_coding	valid	distal	stable	bidirectional	SU
TSS-supercont3.6:2625226-2625376,-	supercont3.6	2625226	2625376	-	58	0.445	60.34	20	0.47	singleExon	KJF61582	1.54644	5.38294	2.33	-4.32604	379.15	65.46	152.01	-2.63167		-4	CIMG_13752	KJF61582	protein_coding	valid	proximal	stable	bidirectional	SS
TSS-supercont3.4:1376688-1376838,-	supercont3.4	1376688	1376838	-	34.3	0.722	33.87	6.36	0.47	other		2.24421	4.5681	7.46	-2.44791	214.88	34.55	1.87	-2.63017		2126	CIMG_04764	EAS33740	protein_coding	valid	distal	stable	bidirectional	SU
TSS-supercont3.4:992013-992163,+	supercont3.4	992013	992163	+	33.1	0.37	21.8	3.64	0.93	other		2.29684	3.56236	6.53	-2.66357	140.14	33.64	61.55	-2.63002		-404	CIMG_04622	EAS33598	protein_coding	valid	proximal	stable	bidirectional	SS
TSS-supercont3.4:2930487-2930637,+	supercont3.4	2930487	2930637	+	14.8	0.565	14.4	3.64	0	other		1.73073	3.94486	1.87	-2.98991	94.2	12.73	2.33	-2.62803		-13057	CIMG_13452	KJF61136	protein_coding	valid	distal	unstable	bidirectional	US
TSS-supercont3.5:3127221-3127371,-	supercont3.5	3127221	3127371	-	37	0.851	37.37	15.45	0.47	otherExonBidirectional	EAS28328	1.22189	4.70609	5.13	-2.86308	235.9	87.27	11.66	-2.62623		-276	CIMG_09533	EAS28329	protein_coding	valid	proximal	stable	bidirectional	SS
TSS-supercont3.2:1700631-1700781,+	supercont3.2	1700631	1700781	+	42.8	0.515	42.43	20	21.92	otherExonBidirectional	EAS30628	1.0483	0.922085	25.65	-1.03793	267.04	64.55	4.2	-2.62568		902	CIMG_06107	EAS30628	protein_coding	valid	distal	stable	bidirectional	SS
TSS-supercont3.2:767173-767323,+	supercont3.2	767173	767323	+	105.1	0.911	105.1	21.82	6.99	tss	EAS30264	2.21705	3.73109	889.22	2.95667	653.58	94.55	1031.9	-2.62514		-4	CIMG_05743	EAS30264	protein_coding	valid	proximal	stable	bidirectional	SS	365	CAGGTATGA
TSS-supercont3.1:1500151-1500301,-	supercont3.1	1500151	1500301	-	18.3	0.493	13.24	3.64	10.26	other		1.61775	0.338742	6.06	-1.85389	86.81	14.55	6.06	-2.62444		-601	CIMG_02569	EAS37215	protein_coding	valid	distal	stable	bidirectional	SS
TSS-supercont3.4:1890384-1890534,+	supercont3.4	1890384	1890534	+	25.7	0.686	25.69	25.46	7.93	tssAntisense	EAS33918	0.0124862	1.57957	34.51	-1.58442	163.49	100.91	103.05	-2.62363		-298	CIMG_04942	EAS33918	protein_coding	valid	proximal	stable	bidirectional	SS
TSS-supercont3.6:1651152-1651302,+	supercont3.6	1651152	1651302	+	61.1	0.875	55.28	18.18	0.93	other		1.55302	4.86595	38.24	-3.1894	345.67	90	2.33	-2.62287		-1278	CIMG_03569	EAS32545	protein_coding	valid	distal	stable	bidirectional	SS
TSS-supercont3.5:343196-343346,-	supercont3.5	343196	343346	-	184.9	0.269	177.51	49.09	0	other		1.83341	7.47986	3.73	-5.51738	1098.51	209.1	12.12	-2.62278		9581	CIMG_09953	EAS27348	protein_coding	valid	distal	stable	bidirectional	SS
TSS-supercont3.3:675521-675671,-	supercont3.3	675521	675671	-	191.1	0.907	178.67	64.55	30.31	other		1.45468	2.52065	95.12	-1.01953	1105.13	212.73	10.26	-2.6221		-1109	CIMG_08674	EAS29928	protein_coding	valid	distal	stable	bidirectional	SS
TSS-supercont3.1:400456-400606,+	supercont3.1	400456	400606	+	21.4	0.75	21.02	3.64	1.4	other		2.24662	3.19771	1.4	-3.41052	134.3	17.27	0	-2.61928		484	CIMG_12590	KJF59927	protein_coding	valid	proximal	unstable	bidirectional	UU
TSS-supercont3.4:2624123-2624273,-	supercont3.4	2624123	2624273	-	18.3	0.819	18.3	6.36	0	other		1.39082	4.27053	2.8	-2.58496	117.56	30.91	0	-2.61894		3996	CIMG_05190	EAS34166	protein_coding	valid	distal	stable	bidirectional	SU
TSS-supercont3.1:3348957-3349107,-	supercont3.1	3348957	3349107	-	16.3	0.791	12.85	9.09	0	other		0.45696	3.79181	12.12	-1.12626	84.08	27.27	0.47	-2.61893		676	CIMG_01945	EAS36591	protein_coding	valid	distal	stable	bidirectional	SU
TSS-supercont3.1:981853-982003,+	supercont3.1	981853	982003	+	16	0.953	15.96	4.55	0	other		1.61158	4.08406	0.47	-3.87915	103.16	22.73	0.93	-2.61859		-1403	CIMG_12631	KJF59952	protein_coding	valid	distal	unstable	bidirectional	UU
TSS-supercont3.4:2554507-2554657,+	supercont3.4	2554507	2554657	+	16	0.738	15.96	1.82	0.47	other		2.58837	3.52825	2.33	-2.41341	103.16	13.64	0.47	-2.61859		1967	CIMG_05176	EAS34152	protein_coding	valid	distal	stable	bidirectional	SU
TSS-supercont3.4:3933392-3933542,-	supercont3.4	3933392	3933542	-	232.4	0.436	232.39	41.82	0	tss	KJF61204	2.44639	7.8666	78.8	-1.56506	1431.34	290.01	89.99	-2.61756		-167	CIMG_05665	EAS34641	protein_coding	valid	proximal	stable	bidirectional	SS
TSS-supercont3.2:4313044-4313194,-	supercont3.2	4313044	4313194	-	63.1	0.828	62.67	30.91	24.71	tssAntisense	EAS31622	0.996605	1.30828	269.98	1.95482	389.66	110.91	25.65	-2.61723		-259	CIMG_07101	EAS31622	protein_coding	valid	proximal	stable	bidirectional	SS
TSS-supercont3.2:4739099-4739249,-	supercont3.2	4739099	4739249	-	78.2	0.812	66.18	50	0	other		0.397535	6.06996	0	-6.36387	411.07	91.82	1.87	-2.61679		-21012	CIMG_15062	CIMG_15062-1	tRNA_pseudogene	valid	distal	unstable	bidirectional	UU
TSS-supercont3.4:1580095-1580245,-	supercont3.4	1580095	1580245	-	14.4	0.949	14.4	2.73	0.47	other		2.04568	3.38904	0.47	-4.20334	93.42	19.09	113.31	-2.61616		-9062	CIMG_13391	KJF61047	protein_coding	valid	distal	unstable	bidirectional	US
TSS-supercont3.1:4219851-4220001,-	supercont3.1	4219851	4220001	-	63.5	0.482	63.06	17.27	0	tssAntisense	EAS36255	1.80995	6.00135	2.8	-4.69341	391.6	110.91	121.24	-2.61556		348	CIMG_01609	EAS36255	protein_coding	valid	proximal	stable	bidirectional	SS
TSS-supercont3.3:1841046-1841196,-	supercont3.3	1841046	1841196	-	54.5	0.641	54.5	12.73	0	tssAntisense	KJF60804	2.01516	5.79442	1.4	-5.36209	339.05	139.09	111.44	-2.61519		-349	CIMG_12130	KJF60804	protein_coding	valid	proximal	unstable	bidirectional	US
TSS-supercont3.6:1683351-1683501,+	supercont3.6	1683351	1683501	+	168.9	0.549	168.16	26.36	0.93	tss	EAS32558	2.62825	6.45364	56.42	-1.61415	1035.06	206.37	34.97	-2.61465		-81	CIMG_03582	EAS32558	protein_coding	valid	proximal	stable	bidirectional	SS
TSS-supercont3.4:3422029-3422179,-	supercont3.4	3422029	3422179	-	43.6	0.763	43.6	1.82	0	other		3.98328	5.47897	0.93	-4.54293	272.1	63.64	45.23	-2.61431		-851	CIMG_05470	EAS34446	protein_coding	valid	distal	unstable	bidirectional	US
TSS-supercont3.2:4291165-4291315,-	supercont3.2	4291165	4291315	-	42.8	0.285	19.07	6.36	0	other		1.44726	4.32697	14.46	-3.01289	121.84	30.91	3.26	-2.61367		-1078	CIMG_13105	EAS31617	protein_coding	valid	distal	stable	bidirectional	SS
TSS-supercont3.4:735284-735434,-	supercont3.4	735284	735434	-	21.8	0.824	22.19	2.73	4.66	other		2.63626	2.03463	7.93	-1.4707	140.91	38.18	0.93	-2.6134		-744	CIMG_04525	EAS33501	protein_coding	valid	distal	stable	bidirectional	SU
TSS-supercont3.1:6141326-6141476,-	supercont3.1	6141326	6141476	-	33.5	0.613	28.81	0	0	tssAntisense	EAS35545	4.89772	4.89772	6.53	-3.15731	181.4	65.46	187.45	-2.61324		-134	CIMG_00899	EAS35545	protein_coding	valid	proximal	stable	bidirectional	SS
TSS-supercont3.1:5387696-5387846,+	supercont3.1	5387696	5387846	+	61.5	0.981	42.04	10.91	2.33	tss	EAS35825	1.8535	3.69208	25.65	-0.909235	261.98	61.82	6.99	-2.6112		-118	CIMG_01179	EAS35825	protein_coding	valid	proximal	stable	bidirectional	SS
TSS-supercont3.6:691551-691701,-	supercont3.6	691551	691701	-	98.1	0.622	97.71	39.09	2.33	other		1.29995	4.8896	12.59	-3.00662	601.81	272.73	132.89	-2.61044		642	CIMG_03191	EAS32167	protein_coding	valid	distal	stable	bidirectional	SS
TSS-supercont3.4:2879128-2879278,+	supercont3.4	2879128	2879278	+	14.4	0.692	14.4	4.55	0	tss	EAS34265	1.47237	3.94486	0	-4.60644	93.04	21.82	1.4	-2.61034		88	CIMG_13448	EAS34265	protein_coding	valid	proximal	unstable	bidirectional	UU	-48	TCAGTAAGA
TSS-supercont3.1:4136347-4136497,+	supercont3.1	4136347	4136497	+	145.6	0.516	145.59	35.46	0	tss	EAS36290	2.0074	7.19564	99.32	-0.566145	893.37	212.73	32.17	-2.60909		-56	CIMG_01644	EAS36290	protein_coding	valid	proximal	stable	bidirectional	SS	498	GAGGTGGGA
TSS-supercont3.1:7884439-7884589,+	supercont3.1	7884439	7884589	+	43.6	0.814	42.43	14.55	0.47	tssAntisense	EAS34843	1.48178	4.8848	6.06	-3.00485	263.92	76.37	103.05	-2.60879		-254	CIMG_00197	EAS34843	protein_coding	valid	proximal	stable	bidirectional	SS
TSS-supercont3.3:2409460-2409610,-	supercont3.3	2409460	2409610	-	34.3	0.418	31.92	11.82	0	singleExon	EAS29294	1.36057	5.04089	4.66	-2.67032	199.69	61.82	45.23	-2.60793		80	CIMG_08040	EAS29294	protein_coding	valid	proximal	stable	bidirectional	SS
TSS-supercont3.4:2647431-2647581,-	supercont3.4	2647431	2647581	-	9.73	0.448	9.73	9.09	13.99	otherExonBidirectional	EAS34175	0.0887239	-0.48235	13.06	-0.335409	64.23	28.18	9.79	-2.60389		-2663	CIMG_05198	EAS34174	protein_coding	valid	distal	stable	bidirectional	SS
TSS-supercont3.6:1407594-1407744,-	supercont3.6	1407594	1407744	-	17.1	0.957	17.13	1.82	0.47	singleExon	EAS32441	2.68461	3.62449	16.79	-0.333076	109	16.36	10.26	-2.60105		66	CIMG_03465	EAS32441	protein_coding	valid	proximal	stable	bidirectional	SS
TSS-supercont3.1:8302528-8302678,+	supercont3.1	8302528	8302678	+	25.3	0.394	25.3	2.73	2.33	other		2.81782	2.98147	4.66	-2.33916	158.43	38.18	24.71	-2.59979		-521	CIMG_00043	EAS34689	protein_coding	valid	distal	stable	bidirectional	SS
TSS-supercont3.2:424585-424735,-	supercont3.2	424585	424735	-	33.9	0.436	33.87	10	0	tss	KJF60425	1.66448	5.12391	178.59	1.86593	210.2	56.36	3.26	-2.59855		-27	CIMG_12415	KJF60425	protein_coding	valid	proximal	stable	bidirectional	SS	621	AGCGTATGT
TSS-supercont3.1:6686603-6686753,+	supercont3.1	6686603	6686753	+	21.4	0.676	15.57	9.09	0.47	other		0.715647	3.49469	0.93	-3.89136	99.26	73.64	80.2	-2.5971		-392	CIMG_00698	EAS35344	protein_coding	valid	proximal	unstable	bidirectional	US
TSS-supercont3.4:2975914-2976064,-	supercont3.4	2975914	2976064	-	47.9	0.556	47.88	15.45	0	other		1.57116	5.61117	1.4	-4.70275	294.68	40.91	0	-2.59672		22366	CIMG_13454	KJF61137	protein_coding	valid	distal	unstable	bidirectional	UU
TSS-supercont3.1:1978339-1978489,+	supercont3.1	1978339	1978489	+	24.5	0.493	24.52	11.82	0.93	other		0.993232	3.72496	3.26	-4.45835	153.37	54.55	13.06	-2.59669		-1574	CIMG_02380	EAS37026	protein_coding	valid	distal	stable	bidirectional	SS
TSS-supercont3.2:5151501-5151651,+	supercont3.2	5151501	5151651	+	37.4	0.246	33.87	6.36	0	other		2.24421	5.12391	0.47	-5.11179	209.82	25.46	1.4	-2.59595		-4003	CIMG_13138	EAS31890	protein_coding	valid	distal	unstable	bidirectional	UU
TSS-supercont3.2:3804964-3805114,+	supercont3.2	3804964	3805114	+	62.3	0.683	62.28	19.09	0.47	tss	EAS31431	1.65527	5.42786	128.7	0.949075	381.48	95.46	173.46	-2.59556		27	CIMG_06910	EAS31431	protein_coding	valid	proximal	stable	bidirectional	SS	726	CTTGTATGT
TSS-supercont3.3:1150638-1150788,+	supercont3.3	1150638	1150788	+	154.9	0.595	154.15	23.64	1.4	tss	EAS29750	2.65459	6.01449	108.65	-0.668004	935.41	230.91	5.6	-2.59348		-123	CIMG_08496	EAS29750	protein_coding	valid	proximal	stable	bidirectional	SS	840	CAGGTAAGA
TSS-supercont3.3:2953873-2954023,-	supercont3.3	2953873	2954023	-	147.9	0.94	147.92	17.27	0	tssAntisense	EAS29078	3.02699	7.21839	6.53	-4.30574	897.65	178.19	430.39	-2.59322		-187	CIMG_07824	EAS29078	protein_coding	valid	proximal	stable	bidirectional	SS
TSS-supercont3.1:1517746-1517896,+	supercont3.1	1517746	1517896	+	20.6	0.681	13.62	2.73	1.4	other		1.9707	2.60684	3.73	-2.96019	87.2	31.82	19.58	-2.59284		-719	CIMG_12657	KJF59987	protein_coding	valid	distal	stable	bidirectional	SS
TSS-supercont3.6:1559090-1559240,-	supercont3.6	1559090	1559240	-	65.4	0.48	61.89	7.27	0.47	tssAntisense	EAS32512	2.92687	5.41894	13.52	-2.33005	378.37	64.55	84.86	-2.5927		-221	CIMG_03536	EAS32512	protein_coding	valid	proximal	stable	bidirectional	SS
TSS-supercont3.6:1223502-1223652,-	supercont3.6	1223502	1223652	-	14.8	0.635	14.4	2.73	0	tssAntisense	EAS32372	2.04568	3.94486	16.32	0.0638653	91.87	23.64	98.85	-2.59228		-162	CIMG_03396	EAS32372	protein_coding	valid	proximal	stable	bidirectional	SS
TSS-supercont3.3:790434-790584,-	supercont3.3	790434	790584	-	30.8	0.794	26.86	10.91	6.06	tss	KJF60742	1.22602	1.98046	52.22	0.781097	167	56.36	5.6	-2.59219		4	CIMG_08626	KJF60743	protein_coding	valid	proximal	stable	bidirectional	SS	1533	CCAGTGAGT
TSS-supercont3.4:1356379-1356529,+	supercont3.4	1356379	1356529	+	103.5	0.64	103.55	16.36	9.79	tss	EAS33735	2.59035	3.27643	222.89	1.05631	629.45	169.09	8.86	-2.59219		-9	CIMG_04759	EAS33735	protein_coding	valid	proximal	stable	bidirectional	SS	273	AAGGTAGTA
TSS-supercont3.1:3107715-3107865,+	supercont3.1	3107715	3107865	+	19.1	0.83	18.68	0	0.47	tss	EAS36689	4.29866	3.74284	0.47	-5.25873	117.56	32.73	3.26	-2.59082		-40	CIMG_02043	EAS36689	protein_coding	valid	proximal	unstable	bidirectional	US	147	AATGTAAGT
TSS-supercont3.5:423496-423646,-	supercont3.5	423496	423646	-	137.4	0.574	137.41	37.27	0.47	tssAntisense	EAS27374	1.85466	6.55699	8.39	-4.18106	832.25	186.37	520.85	-2.5898		-206	CIMG_09979	EAS27374	protein_coding	valid	proximal	stable	bidirectional	SS
TSS-supercont3.2:1704136-1704286,+	supercont3.2	1704136	1704286	+	54.5	0.451	39.71	1.82	0.47	tssAntisense	EAS30629	3.85162	4.7915	20.05	-2.02817	244.07	80	27.98	-2.58974		-284	CIMG_06108	EAS30629	protein_coding	valid	proximal	stable	bidirectional	SS
TSS-supercont3.2:4829620-4829770,-	supercont3.2	4829620	4829770	-	170.9	0.742	132.35	30	0.47	other		2.10488	6.50326	2.8	-5.85896	801.11	225.46	0.47	-2.58858		-10658	CIMG_13128	EAS31770	protein_coding	valid	distal	stable	bidirectional	SU
TSS-supercont3.6:2318845-2318995,+	supercont3.6	2318845	2318995	+	92.3	0.324	67.34	26.36	0	other		1.32066	6.09466	0.93	-5.92656	409.9	88.18	5.13	-2.58799		7159	CIMG_03838	EAS32814	protein_coding	valid	distal	unstable	bidirectional	US
TSS-supercont3.5:1019177-1019327,+	supercont3.5	1019177	1019327	+	75.9	0.526	75.91	19.09	7.93	other		1.93669	3.10644	28.44	-2.50926	460.89	89.09	68.54	-2.58631		-436	CIMG_10214	EAS27609	protein_coding	valid	proximal	stable	bidirectional	SS
TSS-supercont3.3:3980447-3980597,-	supercont3.3	3980447	3980597	-	246.4	0.616	240.96	51.82	6.99	other		2.19561	4.92043	804.82	0.548301	1451.97	288.19	19.12	-2.58616		-292	CIMG_13334	KJF60940	protein_coding	valid	proximal	stable	bidirectional	SS
TSS-supercont3.5:634119-634269,-	supercont3.5	634119	634269	-	15.2	0.633	15.57	8.18	1.4	tssAntisense	EAS27459	0.852008	2.78747	43.83	1.10442	98.48	39.09	34.04	-2.58583		-225	CIMG_10064	EAS27459	protein_coding	valid	proximal	stable	bidirectional	SS
TSS-supercont3.4:2256866-2257016,+	supercont3.4	2256866	2257016	+	23.7	0.46	22.58	6.36	0.47	other		1.67979	4.00368	10.26	-2.23913	140.53	61.82	67.15	-2.58547		-623	CIMG_05082	EAS34058	protein_coding	valid	distal	stable	bidirectional	SS
TSS-supercont3.3:510985-511135,+	supercont3.3	510985	511135	+	292	0.514	291.95	43.64	0	tss	EAS29993	2.71425	8.19451	103.52	-1.49835	1753.26	400.01	390.75	-2.58214		-168	CIMG_08740	EAS29994	protein_coding	valid	proximal	stable	bidirectional	SS	475	AATGTAAGT
TSS-supercont3.1:3540436-3540586,+	supercont3.1	3540436	3540586	+	26.5	0.653	26.47	4.55	0.93	singleExon	KJF60107	2.3073	3.83118	20.52	-0.613286	163.49	34.55	2.33	-2.58207		941	CIMG_12751	KJF60107	protein_coding	valid	distal	stable	bidirectional	SS
TSS-supercont3.6:759022-759172,-	supercont3.6	759022	759172	-	25.3	0.684	25.3	10	0	other		1.25756	4.71699	13.99	-3.58953	156.1	58.18	11.19	-2.57855		2339	CIMG_03216	EAS32192	protein_coding	valid	distal	stable	bidirectional	SS
TSS-supercont3.1:1751816-1751966,-	supercont3.1	1751816	1751966	-	23.7	0.892	23.75	6.36	0.47	tssAntisense	EAS37111	1.74965	4.07354	6.53	-1.96608	146.75	35.46	95.12	-2.57766		-153	CIMG_02465	EAS37111	protein_coding	valid	proximal	stable	bidirectional	SS
TSS-supercont3.5:2887484-2887634,-	supercont3.5	2887484	2887634	-	43.6	0.585	43.6	11.82	0	other	na	1.79865	5.47897	2.33	-3.81692	265.09	63.64	30.31	-2.5768		-419	CIMG_09443	EAS28239	protein_coding	valid	proximal	stable	bidirectional	SS
TSS-supercont3.1:5616252-5616402,+	supercont3.1	5616252	5616402	+	68.9	0.837	67.34	13.64	2.8	tss	EAS35738	2.22281	4.16866	332.47	2.18371	406.4	63.64	83.93	-2.57564		-3	CIMG_01092	EAS35738	protein_coding	valid	proximal	stable	bidirectional	SS	229	ATGGTATAT
TSS-supercont3.3:2389082-2389232,+	supercont3.3	2389082	2389232	+	56.1	0.662	56.05	25.46	2.33	tss	EAS29299	1.10841	4.09863	48.03	-0.238153	339.05	175.46	1790.56	-2.57545		-29	CIMG_08045	EAS29299	protein_coding	valid	proximal	stable	bidirectional	SS	381	AAGGTAAGA
TSS-supercont3.4:2597054-2597204,+	supercont3.4	2597054	2597204	+	25.7	0.806	25.69	2.73	0	other		2.83905	4.73823	0.47	-4.28414	158.04	25.46	1.4	-2.57502		-1168	CIMG_13431	EAS34159	protein_coding	valid	distal	unstable	bidirectional	UU
TSS-supercont3.6:471467-471617,-	supercont3.6	471467	471617	-	105.9	0.583	105.88	38.18	3.73	other		1.4478	4.49801	7.93	-3.66789	635.29	211.82	40.1	-2.57369		-440	CIMG_03103	EAS32079	protein_coding	valid	proximal	stable	bidirectional	SS
TSS-supercont3.1:639788-639938,-	supercont3.1	639788	639938	-	60.3	0.675	55.67	3.64	0	other		3.61039	5.82451	15.39	-2.68389	336.33	77.27	4.2	-2.5735		11769	CIMG_12615	EAS37540	protein_coding	valid	distal	stable	bidirectional	SS
TSS-supercont3.3:2237782-2237932,+	supercont3.3	2237782	2237932	+	31.1	0.333	28.03	12.73	0	other		1.08021	4.85947	19.58	-1.0513	171.67	55.46	45.7	-2.5724		1289	CIMG_08108	EAS29362	protein_coding	valid	distal	stable	bidirectional	SS
TSS-supercont3.1:1428160-1428310,-	supercont3.1	1428160	1428310	-	52.6	0.909	42.43	10.91	1.4	other		1.86652	4.17759	1.87	-4.84964	257.31	58.18	1.87	-2.57234		553	CIMG_12652	KJF59982	protein_coding	valid	distal	unstable	bidirectional	UU
TSS-supercont3.1:5093258-5093408,-	supercont3.1	5093258	5093408	-	73.2	0.366	49.44	13.64	0.47	other		1.78465	5.10068	10.26	-2.87074	298.96	88.18	3.26	-2.57213		1952	CIMG_01280	EAS35926	protein_coding	valid	distal	stable	bidirectional	SS
TSS-supercont3.6:284584-284734,+	supercont3.6	284584	284734	+	15.6	0.674	15.57	5.45	0	otherExonBidirectional	EAS32002	1.3612	4.0505	0.93	-3.87158	97.32	40	13.52	-2.56891		540	CIMG_03026	EAS32002	protein_coding	valid	distal	unstable	bidirectional	US
TSS-supercont3.5:98129-98279,-	supercont3.5	98129	98279	-	22.2	0.767	21.41	2.73	0	tssAntisense	EAS27278	2.5869	4.48607	0.47	-4.13962	131.96	16.36	0.47	-2.56878		-373	CIMG_13493	EAS27278	protein_coding	valid	proximal	unstable	bidirectional	UU
TSS-supercont3.1:1421474-1421624,+	supercont3.1	1421474	1421624	+	77.5	0.96	77.46	14.55	0	tssAntisense	EAS37248	2.33504	6.29389	1.87	-4.80825	464.4	108.18	279.31	-2.56844		-201	CIMG_02602	EAS37248	protein_coding	valid	proximal	unstable	bidirectional	US
TSS-supercont3.2:4113877-4114027,-	supercont3.2	4113877	4114027	-	14.8	0.615	14.79	0.91	0.93	tss	EAS31545	3.04737	3.03234	4.66	-1.51534	92.65	43.64	20.05	-2.56827		-192	CIMG_07024	EAS31545	protein_coding	valid	proximal	stable	bidirectional	SS
TSS-supercont3.1:5045822-5045972,+	supercont3.1	5045822	5045972	+	20.2	0.83	20.24	5.45	0	tssAntisense	EAS35943	1.71941	4.40871	33.11	-1.11323	124.95	24.55	13.06	-2.568		-272	CIMG_01297	EAS35943	protein_coding	valid	proximal	stable	bidirectional	SS
TSS-supercont3.3:605469-605619,+	supercont3.3	605469	605619	+	19.5	0.333	19.46	11.82	0	other		0.67441	4.35473	10.26	-0.915577	120.28	24.55	90.46	-2.56746		-568	CIMG_08699	EAS29953	protein_coding	valid	distal	stable	bidirectional	SS
TSS-supercont3.1:2619208-2619358,+	supercont3.1	2619208	2619358	+	34.6	0.144	34.64	5.45	0	other		2.46613	5.15543	2.8	-4.21723	210.2	28.18	0.47	-2.56704		7756	CIMG_02148	KJF60059	protein_coding	valid	distal	stable	bidirectional	SU
TSS-supercont3.2:1105681-1105831,+	supercont3.2	1105681	1105831	+	88	0.714	87.97	26.36	6.06	tss	EAS30396	1.70125	3.65558	22.38	-1.94064	525.9	86.37	235.94	-2.56614		-113	CIMG_05875	EAS30396	protein_coding	valid	proximal	stable	bidirectional	SS	949	CCGGTGAGA
TSS-supercont3.4:1407281-1407431,+	supercont3.4	1407281	1407431	+	90.7	0.479	91.09	20.91	0	singleExon	EAS33753	2.07146	6.52497	80.2	-0.205799	543.42	127.28	255.99	-2.5636		-33	CIMG_04777	EAS33753	protein_coding	valid	proximal	stable	bidirectional	SS
TSS-supercont3.2:4866303-4866453,-	supercont3.2	4866303	4866453	-	43.2	0.804	40.87	10.91	0.47	other		1.81374	4.83203	0.47	-5.40997	246.41	39.09	0.93	-2.56291		1175	CIMG_13130	EAS31773	protein_coding	valid	distal	unstable	bidirectional	UU
TSS-supercont3.6:1881049-1881199,-	supercont3.6	1881049	1881199	-	172.8	0.514	172.83	62.73	0.47	tssAntisense	EAS32644	1.44763	6.88572	27.98	-2.64469	1024.94	242.73	13.52	-2.5612		-149	CIMG_03668	EAS32644	protein_coding	valid	proximal	stable	bidirectional	SS
TSS-supercont3.1:2470136-2470286,+	supercont3.1	2470136	2470286	+	13.6	0.897	10.12	6.36	0	tssAntisense	EAS36838	0.595379	3.47508	11.19	-1.06593	64.62	40	250.4	-2.56098		212	CIMG_02192	EAS36838	protein_coding	valid	proximal	stable	bidirectional	SS
TSS-supercont3.1:2973621-2973771,-	supercont3.1	2973621	2973771	-	112.9	0.673	112.89	27.27	0	other		2.0103	6.8315	1.4	-5.71367	670.71	128.18	6.99	-2.5602		-1480	CIMG_02090	EAS36736	protein_coding	valid	distal	unstable	bidirectional	US
TSS-supercont3.2:4546699-4546849,-	supercont3.2	4546699	4546849	-	18.7	0.768	17.13	4.55	0	tssAntisense	EAS31723	1.70782	4.18031	0.47	-4.09552	105.88	30.91	28.44	-2.55954		-260	CIMG_07202	EAS31723	protein_coding	valid	proximal	unstable	bidirectional	US
TSS-supercont3.2:700955-701105,-	supercont3.2	700955	701105	-	304	0.291	294.68	53.64	0	other		2.43601	8.20789	72.74	-2.1026	1738.08	293.64	33.57	-2.55622		-718	CIMG_09617	EAS28413	protein_coding	valid	distal	stable	bidirectional	SS
TSS-supercont3.2:4951480-4951630,+	supercont3.2	4951480	4951630	+	17.9	0.863	17.91	3.64	3.26	firstExon	EAS31810	2.02695	2.15022	70.88	1.38773	110.16	65.46	7.46	-2.55542		535	CIMG_07289	EAS31810	protein_coding	valid	distal	stable	bidirectional	SS
TSS-supercont3.2:601878-602028,+	supercont3.2	601878	602028	+	40.9	0.896	39.71	4.55	0	other		2.87482	5.34731	0	-7.37547	238.23	35.46	0.47	-2.55494		2108	CIMG_12971	EAS28452	protein_coding	valid	distal	unstable	bidirectional	UU
TSS-supercont3.1:6728540-6728690,+	supercont3.1	6728540	6728690	+	25.3	0.351	16.35	7.27	0.93	other		1.06898	3.16826	4.2	-3.20945	100.82	72.73	444.84	-2.55301		1070	CIMG_00679	EAS35325	protein_coding	valid	distal	stable	bidirectional	SS
TSS-supercont3.4:3087377-3087527,+	supercont3.4	3087377	3087527	+	19.1	0.845	19.07	9.09	3.26	other		0.992114	2.23612	25.65	0.106707	116.78	20.91	4.2	-2.55298		-6906	CIMG_13461	KJF61143	protein_coding	valid	distal	stable	bidirectional	SS
TSS-supercont3.1:8162566-8162716,+	supercont3.1	8162566	8162716	+	13.2	0.61	13.24	0	0.47	otherExonBidirectional	EAS34731	3.83188	3.27606	2.8	-1.98185	82.52	27.27	25.18	-2.55217		1413	CIMG_12905	EAS34731	protein_coding	valid	distal	stable	bidirectional	SS
TSS-supercont3.5:3270669-3270819,+	supercont3.5	3270669	3270819	+	52.6	0.353	52.55	14.55	2.33	tssAntisense	KJF61401	1.78397	4.00729	10.72	-2.60027	312.97	61.82	198.17	-2.55167		-193	CIMG_09582	KJF61399	protein_coding	valid	proximal	stable	bidirectional	SS
TSS-supercont3.3:4023998-4024148,+	supercont3.3	4023998	4024148	+	28	0.879	17.91	1.82	0	other		2.74538	4.24108	0	-4.38198	109.77	15.45	2.33	-2.55035		-23477	CIMG_13335	KJF60941	protein_coding	valid	distal	unstable	bidirectional	US
TSS-supercont3.3:1261179-1261329,+	supercont3.3	1261179	1261329	+	16.3	0.5	16.35	5.45	1.4	tss	EAS29711	1.42756	2.85383	35.9	0.87858	100.43	27.27	121.7	-2.54748		-73	CIMG_08457	EAS29711	protein_coding	valid	proximal	stable	bidirectional	SS	551	AAAGTTGGT
TSS-supercont3.6:579546-579696,+	supercont3.6	579546	579696	+	69.3	0.812	69.29	16.36	0	other		2.01755	6.13525	12.59	-2.48592	409.9	76.37	28.91	-2.5474		2335	CIMG_13683	EAS32124	protein_coding	valid	distal	stable	bidirectional	SS
TSS-supercont3.1:7700916-7701066,-	supercont3.1	7700916	7701066	-	67.3	0.785	63.84	17.27	123.57	other		1.82741	-0.942001	240.14	0.729645	377.98	92.73	6.99	-2.54717		-424	CIMG_00272	EAS34918	protein_coding	valid	proximal	stable	bidirectional	SS
TSS-supercont3.3:1159636-1159786,+	supercont3.3	1159636	1159786	+	83.3	0.748	71.24	16.36	6.99	tss	EAS29746	2.05703	3.17653	134.76	-0.489263	421.19	97.27	83.93	-2.54702		49	CIMG_08492	EAS29746	protein_coding	valid	proximal	stable	bidirectional	SS	1263	AGGGTCCGT
TSS-supercont3.5:177602-177752,-	supercont3.5	177602	177752	-	14	0.467	10.9	3.64	0	other		1.35876	3.57289	1.4	-3.24793	68.51	22.73	31.71	-2.54626		-386	CIMG_09910	EAS27305	protein_coding	valid	proximal	unstable	bidirectional	US
TSS-supercont3.1:4214409-4214559,+	supercont3.1	4214409	4214559	+	28.4	0.412	28.03	6.36	0	tssAntisense	EAS36258	1.97977	4.85947	8.86	-1.72211	168.55	58.18	116.57	-2.54609		-200	CIMG_12770	EAS36258	protein_coding	valid	proximal	stable	bidirectional	SS
TSS-supercont3.5:325983-326133,+	supercont3.5	325983	326133	+	51.8	0.574	51.77	8.18	0	other		2.52315	5.72165	1.87	-6.08524	307.13	72.73	3.26	-2.54575		3378	CIMG_09950	EAS27345	protein_coding	valid	distal	unstable	bidirectional	US
TSS-supercont3.4:3464847-3464997,-	supercont3.4	3464847	3464997	-	102	0.424	101.6	28.18	61.55	tss	EAS34460	1.81398	0.713949	219.62	1.01433	597.53	154.55	18.19	-2.54439		71	CIMG_05484	EAS34460	protein_coding	valid	proximal	stable	bidirectional	SS	130	CCAGTGAGT
TSS-supercont3.5:2648981-2649131,+	supercont3.5	2648981	2649131	+	37.8	0.697	36.98	8.18	0.47	tss	KJF61363	2.04867	4.69135	16.79	-1.7673	220.33	70	4.66	-2.54289		-256	CIMG_12336	KJF61363	protein_coding	valid	proximal	stable	bidirectional	SS	397	ACGGTGGGT
TSS-supercont3.1:8030939-8031089,-	supercont3.1	8030939	8031089	-	13.6	0.795	7.79	8.18	1.4	other		-0.062631	1.87283	10.72	-0.157287	50.22	37.27	33.11	-2.54277		-401	CIMG_00136	EAS34782	protein_coding	valid	proximal	stable	bidirectional	SS
TSS-supercont3.5:2938399-2938549,-	supercont3.5	2938399	2938549	-	83.3	0.795	83.3	25.46	2.33	tssAntisense	EAS28258	1.67172	4.66194	20.98	-1.946	489.7	115.46	76.01	-2.54124		-301	CIMG_09462	EAS28258	protein_coding	valid	proximal	stable	bidirectional	SS
[truncated: 19,670 more rows]

## Sheet: Sheet2
#tssClusterID	chr	start	end	strand	score	focusRatio	csRNA	csRNAinput	RNAseq	annotation	gene associated with annotation	Log2Ratio vs. Input	Log2Ratio vs. RNAseq	stableRNA	Log2Ratio vs. stableRNA	rev-csRNA	rev-csRNAinput	rev-RNA	BidirectionalRatio	Closest TSS Symbol	Closest TSS distance	Closest TSS transcript	Closest TSS gene	Closest TSS type	TSS status	Promoter Proximal/Distal	Stable/Unstable	Bidirectional	Regulatory Element Configuration	Distance to 1st Splice Donor	1st Splice Donor Sequence
[truncated: 21,284 more rows]

[truncated: 1 more sheets: contig 1]
